# Supplementary material for: Differential microRNA expression, microRNA arm switching, and microRNA:long noncoding RNA interaction in response to salinity stress in soybean
Source: BMC Genomics. 2022 Jan 20;23:65. doi: 10.1186/s12864-022-08308-y (PMC8780314; doi:10.1186/s12864-022-08308-y)
Supplement: Supplementary file 2 — Additional file 2: Supplementary Table 1. Oligos and primer sequences used in this study. Supplementary Table 2. Number of raw reads generated in the datasets in this study. Supplementary Table 3. Differential miRNA expression in different samples as shown in Fig. 3. Supplementary Table 4. Differential lncRNA expression in different samples as shown in Fig. 5B and C. Supplementary Table 5. Target predictions of miR166m-5p and miR166m-3p in C08 and W05. Supplementary Table 6. Genes selected for validation. Supplementary Table 7. Sequences used in the DLR assay. [file 12864_2022_8308_MOESM2_ESM.xlsx]

## Sheet: Table 1
Supplementary Table 1. Oligos and primer sequences used in this study.
Use	Primer Name	Oligo sequence
Oligos for LAMP	gma-miR166i-5p	GGAATGTCGTCTGGTTCGAG/3Bio/
	gma-miR394a-3p	AGCTCTGTTGGCTACACTTT/3Bio/
Primers for PCR	Gmax_MSTRG.11852-F	CTCCCAATTGTTCATCTTTTCG
	Gmax_MSTRG.11852-R	CCATTAAGATCGGAACAAGCA
	Gmax_MSTRG.12568-F	ACGTGCAGAGATGGTTAGCA
	Gmax_MSTRG.12568-R	TTGCCATTTGGTTTTTGACA
	Gmax_MSTRG.18616-F	TTTAGCCGCAACCCATATTC
	Gmax_MSTRG.18616-R	CAAAAGGCAGTGCAAGCATA
	Gmax_MSTRG.35921-F	GCCTCGGTTACCACTCTCAG
	Gmax_MSTRG.35921-R	TACCCATCCCGTAAAAACCA
Primers for cloning	gma-miR394a_F	GGCGCCGAATTCTGAAGCTCCATCACATATTAAATACC
	gma-miR394a_R	GCTCGAGCGGCCGCATTATAAGCATCGATCACAAGAATTG
	gma-miR166i_F	GGCGTCGAATTCCGGCCAAATGAAAGAAGAAG
	gma-miR166i_R	ATTATAGCGGCCGCGGTTTTCAATTGCCTGAGGAC
	gma-miR166m_F	GGCGCCGAATTCTGTAAATTTAAGCCGTATACTTCATTC
	gma-miR166m_R	ATTATAGCGGCCGCCAAAGTTGATCCCTTCAGGTC
	Gmax_MSTRG.18616.1_F	ACTGTACTCGAGGTTTGCATTCCTCCTTTAGCC
	Gmax_MSTRG.18616.1_R	GGCGCCGCGGCCGCGTTAGAAATATATTCTTTTGAACACACTATTT
	Gmax_MSTRG.35921.1_F	CGCGGCCTCGAGAAGATGATAGAGTGGAAGGTGTAGTGTACTGTTCATTTCAAAGGGAAGCGTATTC
	Gmax_MSTRG.35921.1_R	GTCGACGCGGCCGCCAAAAAGCCATACTTCAATGTTGAGGGAGTAAGATATCAAGTC
	Glyma.12G160800.1_F	GTCGACCTCGAGAACTTTTGACCTTGTACTGCTTCTG
	Glyma.12G160800.1_R	GGCGCCGCGGCCGCAACAGAAAAAATGGGAAATTTTATTG
	Glyma.13G333700.1_F	ATTATACTCGAGCCTGGAGGAGACAGTGCCT
	Glyma.13G333700.1_R	GGCGCCGCGGCCGCTTTACCTTATCGAATACAAGTAGTATTATTCTG
	Glyma.14G004300.1_F	GTCGACCTCGAGATGGAAGGTGAAAGGATTGAA
	Glyma.14G004300.1_R	ATTATAGCGGCCGCTCAAGCTTGATCCTCTTTGGA
	Glyma.15G181500.1_F	GGCGCCCTCGAGAATAACCAGACAATGTATTGGATACTCA
	Glyma.15G181500.1_R	GGCGCCGCGGCCGCCATTAAATTCAATGGCATAAATTTAAATGAAAATGC
	Glyma.20G070700.2_F	GGCGCCCTCGAGAAATAAACGAAACGAAGTAGTGGA
	Glyma.20G070700.2_R	ATTATAGCGGCCGCCTGGTCAGTTGAGGTTGATGA
	Glysoja.02G005273.4_F	GGCGACCTCGAGATCAGGAGAGAAGTAGCTACAATGAA
	Glysoja.02G005273.4_R	GTCGACGCGGCCGCGACCTGCAAAAAAAATGTTACAAA
	Glysoja.05G012789.2._F	GTCGACCTCGAGAGAGAAAAAGTGGGTCCAGTAGA
	Glysoja.05G012789.2._R	GTCGACGCGGCCGCAAATAATAGGACTTTAAGGTGGAGAGAA
	Glysoja.14G037287.1_F	GTCGACCTCGAGATGGAAGGTGAAAGGATTGAA
	Glysoja.14G037287.1_R	ATTATAGCGGCCGCTCAAGCTTGATCCTCTTTGGA
	Glysoja.20G052997.1_F	ACTGTACTCGAGATGAGTTCGGGTAGTAGCAGC
	Glysoja.20G052997.1_R	ATTATAGCGGCCGCTTATGAGGTAAACAAGTGCCAGTG
	Glysoja.20G053402.2_F	GTCGACCTCGAGAAAGTGAATCCGGAGAAGATTC
	Glysoja.20G053402.2_R	ATTATAGCGGCCGCCTGGTCAGTTGAGGTTGATGA

## Sheet: Table 2
Supplementary Table 2. Number of raw reads generated in the datasets in this study.
Library	Number of Raw Reads
C08-leaf-0-rep1	19233304
C08-leaf-0-rep2	20149009
C08-leaf-0-rep3	10010850
C08-leaf-1-rep1	18782810
C08-leaf-1-rep2	15896315
C08-leaf-1-rep3	18010835
C08-leaf-24-rep1	18007158
C08-leaf-24-rep2	16873115
C08-leaf-24-rep3	16528164
C08-leaf-2-rep1	17280024
C08-leaf-2-rep2	7757066
C08-leaf-2-rep3	18574292
C08-leaf-48-rep1	17191608
C08-leaf-48-rep2	15504260
C08-leaf-48-rep3	19818166
C08-leaf-4-rep1	16360902
C08-leaf-4-rep2	16873912
C08-leaf-4-rep3	18398017
C08-root-0-rep1	18969605
C08-root-0-rep2	21258763
C08-root-0-rep3	18971610
C08-root-1-rep1	16982345
C08-root-1-rep2	17924686
C08-root-1-rep3	17452583
C08-root-24-rep1	24326529
C08-root-24-rep2	13265703
C08-root-24-rep3	10966682
C08-root-2-rep1	14932594
C08-root-2-rep2	14633655
C08-root-2-rep3	23790135
C08-root-48-rep1	22945384
C08-root-48-rep2	22371556
C08-root-48-rep3	18641713
C08-root-4-rep1	26054222
C08-root-4-rep2	17034315
C08-root-4-rep3	27052185
W05-leaf-0-rep1	18668681
W05-leaf-0-rep2	9326346
W05-leaf-0-rep3	14847578
W05-leaf-1-rep1	17063898
W05-leaf-1-rep2	18583932
W05-leaf-1-rep3	8347111
W05-leaf-24-rep1	18376765
W05-leaf-24-rep2	8901025
W05-leaf-24-rep3	19493879
W05-leaf-2-rep1	9724099
W05-leaf-2-rep2	16030905
W05-leaf-2-rep3	9391980
W05-leaf-48-rep1	19097693
W05-leaf-48-rep2	17819314
W05-leaf-48-rep3	19526531
W05-leaf-4-rep1	17329179
W05-leaf-4-rep2	7829087
W05-leaf-4-rep3	6814316
W05-root-0-rep1	20656747
W05-root-0-rep2	19904609
W05-root-0-rep3	18250823
W05-root-1-rep1	18040547
W05-root-1-rep2	16638765
W05-root-1-rep3	16947916
W05-root-24-rep1	14907549
W05-root-24-rep2	28105897
W05-root-24-rep3	13545480
W05-root-2-rep1	18587661
W05-root-2-rep2	17326942
W05-root-2-rep3	20386636
W05-root-48-rep1	22277340
W05-root-48-rep2	24531609
W05-root-48-rep3	24472939
W05-root-4-rep1	25912680
W05-root-4-rep2	20180146
W05-root-4-rep3	23815229

## Sheet: Table 3
Supplementary Table 3. Differential miRNA expression in different samples as shown in Figure 3.
miRNA ID	Precursor	Sample 1	Sample 2	log2(Sample 1 / Sample 2)	FDR
gma-miR166m	gma-MIR166m	CR0	CR1	-3.97272	3.87576e-05
gma-miR166m	gma-MIR166m	WR0	WR1	-3.88981	6.1895e-05
gma-miR160f	gma-MIR160f	WL0	WL1	-2.46804	0.0294916
gma-miR160a-5p	gma-MIR160a	WL0	WL1	-2.46803	0.0294916
gma-miR160b	gma-MIR160b	WL0	WL1	-2.46802	0.0294916
gma-miR160e	gma-MIR160e	WL0	WL1	-2.46802	0.0294916
gma-miR160d	gma-MIR160d	WL0	WL1	-2.46578	0.0294916
gma-miR160c	gma-MIR160c	WL0	WL1	-2.46577	0.0294916
gma-miR4416c-3p	gma-MIR4416c	WL0	WL1	-2.01516	0.0243169
gma-miR394a-3p	gma-MIR394a	WR4	WR24	-1.57364	0.0083298
gma-miR166i-5p	gma-MIR166i	WL4	WL24	-1.44687	0.001588
gma-miR169s-5p	gma-MIR169s	WR4	WR24	-1.39847	0.00158769
gma-miR394a-3p	gma-MIR394a	CR4	CR24	-1.3643	0.0180516
gma-miR166i-5p	gma-MIR166i	CL4	CL24	-1.35073	0.0136398
gma-miR156b	gma-MIR156b	CR4	CR24	-1.31187	0.0434304
gma-miR156f	gma-MIR156f	CR4	CR24	-1.31187	0.0434304
gma-miR169l-3p	gma-MIR169l	CR4	CR24	-1.31031	3.87989e-05
gma-miR159e-3p	gma-MIR159e	WR4	WR24	-1.30368	0.0452732
gma-miR159a-3p	gma-MIR159a	WR4	WR24	-1.30368	0.0452732
gma-miR390e	gma-MIR390e	CR4	CR24	-1.24395	0.016676
gma-miR390a-5p	gma-MIR390a	CR4	CR24	-1.24378	0.016676
gma-miR390g	gma-MIR390g	CR4	CR24	-1.24011	0.016676
gma-miR390f	gma-MIR390f	CR4	CR24	-1.23825	0.016676
gma-miR169n-5p	gma-MIR169n	WR4	WR24	-1.21511	0.00675013
gma-miR6300	gma-MIR6300	WR4	WR24	-1.21356	0.0099498
gma-miR169c	gma-MIR169c	WR4	WR24	-1.18405	0.00700325
gma-miR5225	gma-MIR5225	WL24	WL48	-1.15707	0.017406
gma-miR1535a	gma-MIR1535a	CR4	CR24	-1.11917	0.0166726
gma-miR1535b	gma-MIR1535b	CR4	CR24	-1.10446	0.0245578
gma-miR169l-5p	gma-MIR169l	WR4	WR24	-1.0688	0.0118203
gma-miR169k	gma-MIR169k	WR4	WR24	-1.0688	0.0118203
gma-miR390b-5p	gma-MIR390b	WR24	WR48	-1.02689	0.0387451
gma-miR171b-5p	gma-MIR171b	CR4	CR24	-1.0264	0.002447
gma-miR4413a	gma-MIR4413a	WR4	WR24	-1.0249	0.0452732
gma-miR390d	gma-MIR390d	WR24	WR48	-1.01601	0.0387451
gma-miR4416b	gma-MIR4416b	CL4	CL24	1.01768	0.0455238
gma-miR390f	gma-MIR390f	WL4	WL24	1.02606	0.04964
gma-miR390g	gma-MIR390g	WL4	WL24	1.03433	0.04964
gma-miR390a-5p	gma-MIR390a	WL4	WL24	1.03819	0.04964
gma-miR390e	gma-MIR390e	WL4	WL24	1.03857	0.04964
gma-miR5770a	gma-MIR5770a	WL24	WL48	1.07036	0.0346403
gma-miR156p	gma-MIR156p	WL4	WL24	1.08899	0.000751854
gma-miR5671a	gma-MIR5671a	CL4	CL24	1.08916	0.00848438
gma-miR156t	gma-MIR156t	WL4	WL24	1.08943	0.000692523
gma-miR4345	gma-MIR4345	WL24	WL48	1.09258	0.00285977
gma-miR397a	gma-MIR397a	WL4	WL24	1.10338	0.0457121
gma-miR397b-5p	gma-MIR397b	WL4	WL24	1.10431	0.0457121
gma-miR10440	gma-MIR10440	WL24	WL48	1.14295	0.0403629
gma-miR168a	gma-MIR168a	WL4	WL24	1.15647	0.000241625
gma-miR168b	gma-MIR168b	WL4	WL24	1.15804	0.000241625
gma-miR4413a	gma-MIR4413a	WR24	WR48	1.17025	0.0387451
gma-miR5770a	gma-MIR5770a	CL4	CL24	1.2202	0.0424707
gma-miR4411	gma-MIR4411	WL24	WL48	1.2878	0.0346403
gma-miR5671a	gma-MIR5671a	WL4	WL24	1.29991	0.00010109
gma-miR156f	gma-MIR156f	WL4	WL24	1.37875	0.0296869
gma-miR156b	gma-MIR156b	WL4	WL24	1.37907	0.0296869
gma-miR3522	gma-MIR3522	WL4	WL24	1.38461	0.000692523
gma-miR5761a	gma-MIR5761a	WR4	WR24	1.39948	0.0245632
gma-miR397a	gma-MIR397a	CL4	CL24	1.41343	0.0190024
gma-miR397b-5p	gma-MIR397b	CL4	CL24	1.41442	0.0190024
gma-miR394a-3p	gma-MIR394a	WL24	WL48	1.42384	0.0200106
gma-miR5761b	gma-MIR5761b	WR4	WR24	1.42412	0.0245632
gma-miR166i-5p	gma-MIR166i	CR2	CR4	1.43064	0.0281629
gma-miR166i-5p	gma-MIR166i	WR2	WR4	1.4623	0.0188833
gma-miR166i-5p	gma-MIR166i	WL24	WL48	1.46591	0.0014132
gma-miR156r	gma-MIR156r	CR4	CR24	1.46646	8.23233e-05
gma-miR156r	gma-MIR156r	WR4	WR24	1.46881	0.000186914
gma-miR5668	gma-MIR5668	CR4	CR24	1.52351	0.002447
gma-miR394a-3p	gma-MIR394a	WR24	WR48	1.55705	0.0222309
gma-miR160a-3p	gma-MIR160a	WL4	WL24	1.55815	3.40133e-05
gma-miR394a-3p	gma-MIR394a	CR24	CR48	1.56518	0.0245847
gma-miR396i-5p	gma-MIR396i	WL24	WL48	1.56521	0.00629598
gma-miR396a-5p	gma-MIR396a	WL24	WL48	1.56521	0.00629598
gma-miR3522	gma-MIR3522	CL4	CL24	1.56667	0.000650686
gma-miR396e	gma-MIR396e	WL24	WL48	1.56705	0.00629598
gma-miR396h	gma-MIR396h	WL24	WL48	1.56831	0.00629598
gma-miR4416b	gma-MIR4416b	WR0	WR1	1.57768	0.000106017
gma-miR5225	gma-MIR5225	WR4	WR24	1.57913	0.000186914
gma-miR398c	gma-MIR398c	WL4	WL24	1.59568	0.0148309
gma-miR398d	gma-MIR398d	WL4	WL24	1.59568	0.0148309
gma-miR408c-3p	gma-MIR408c	WL4	WL24	1.6674	0.0208294
gma-miR408d	gma-MIR408d	WL4	WL24	1.68872	0.0204754
gma-miR408b-3p	gma-MIR408b	WL4	WL24	1.6889	0.0204754
gma-miR408a-3p	gma-MIR408a	WL4	WL24	1.6889	0.0204754
gma-miR5761a	gma-MIR5761a	CR24	CR48	1.93372	0.000549704
gma-miR5225	gma-MIR5225	CR4	CR24	1.93939	6.76437e-07
gma-miR5761b	gma-MIR5761b	CR24	CR48	1.94291	0.000549704
gma-miR172a	gma-MIR172a	WL24	WL48	1.96342	1.16984e-05
gma-miR172h-3p	gma-MIR172h	WL24	WL48	1.96342	1.16984e-05
gma-miR172f	gma-MIR172f	WL24	WL48	1.96342	1.16984e-05
gma-miR172b-3p	gma-MIR172b	WL24	WL48	1.96342	1.16984e-05
gma-miR5225	gma-MIR5225	CL4	CL24	2.07321	0.0136398
gma-miR1507c-3p	gma-MIR1507c	WL24	WL48	2.1974	9.0954e-05
gma-miR5761a	gma-MIR5761a	WR24	WR48	2.29349	1.76674e-05
gma-miR5761b	gma-MIR5761b	WR24	WR48	2.30119	1.76674e-05
gma-miR482a-3p	gma-MIR482a	WL24	WL48	2.64347	7.1152e-07
gma-miR482c-3p	gma-MIR482c	WL24	WL48	2.6451	7.1152e-07
gma-miR5761b	gma-MIR5761b	CR4	CR24	2.7194	7.91435e-08
gma-miR5761a	gma-MIR5761a	CR4	CR24	2.73867	6.19763e-08
gma-miR408a-5p	gma-MIR408a	CR4	CR24	2.98915	0.000417658
gma-miR408c-5p	gma-MIR408c	CR4	CR24	2.98915	0.000417658
gma-miR4996	gma-MIR4996	WL24	WL48	3.11165	7.70389e-06
gma-miR5786	gma-MIR5786	WR4	WR24	3.5341	8.27421e-12
gma-miR396k-5p	gma-MIR396k	WL24	WL48	3.67105	8.78069e-07
gma-miR396c	gma-MIR396c	WL24	WL48	3.67105	8.78069e-07
gma-miR396b-5p	gma-MIR396b	WL24	WL48	3.67105	8.78069e-07
gma-miR4416c-3p	gma-MIR4416c	WL4	WL24	3.91431	2.27683e-11
gma-miR5761a	gma-MIR5761a	WL4	WL24	4.45161	1.41885e-18
gma-miR5761b	gma-MIR5761b	WL4	WL24	4.48652	1.42148e-18
gma-miR5786	gma-MIR5786	CR4	CR24	4.69898	3.70954e-19
gma-miR5225	gma-MIR5225	WL4	WL24	5.35127	6.23868e-22
gma-miR5786	gma-MIR5786	WL4	WL24	5.66551	1.70522e-15

## Sheet: Table 4
Supplementary Table 4. Differential lncRNA expression in different samples as shown in Figure 5B and 5C.
lncRNA ID	Sample 1	Sample 2	log2(Sample 1 / Sample 2)	q-value
Gmax_MSTRG.18616	W05_L_48h	W05_R_1h	-6.58923	0.00213487
Gmax_MSTRG.11852	C08_R_1h	C08_R_48h	-6.5708	0.00573081
Gmax_MSTRG.11852	W05_R_1h	C08_R_48h	-6.36611	0.00573081
Gmax_MSTRG.18616	W05_L_48h	W05_R_2h	-6.14523	0.00027665
Gmax_MSTRG.18616	W05_L_24h	W05_R_1h	-6.13883	0.00213487
Gmax_MSTRG.55710	W05_L_24h	W05_R_48h	-6.0766	0.029141
Gmax_MSTRG.48308	C08_R_1h	C08_R_48h	-6.02067	0.00612319
Gmax_MSTRG.55710	W05_L_48h	W05_R_48h	-5.83952	0.029141
Gmax_MSTRG.18616	W05_L_48h	C08_R_2h	-5.82391	0.000143254
Gmax_MSTRG.35921	C08_L_24h	W05_R_1h	-5.74136	0.00690156
Gmax_MSTRG.18616	W05_L_24h	W05_R_2h	-5.69483	0.00027665
Gmax_MSTRG.48308	C08_R_1h	C08_R_24h	-5.64699	0.000892001
Gmax_MSTRG.19570	W05_R_1h	W05_R_4h	-5.64305	0.00573081
Gmax_MSTRG.18616	C08_L_48h	W05_R_1h	-5.61473	0.00213487
Gmax_MSTRG.18616	C08_L_24h	W05_R_1h	-5.55244	0.00213487
Gmax_MSTRG.28904	W05_L_48h	C08_R_4h	-5.4683	0.00573081
Gmax_MSTRG.11852	W05_L_1h	C08_R_48h	-5.447	0.00573081
Gmax_MSTRG.11852	C08_R_1h	W05_R_48h	-5.43883	0.00235217
Gmax_MSTRG.18616	W05_L_48h	C08_R_0h	-5.42389	0.000143254
Gmax_MSTRG.18616	W05_L_24h	C08_R_2h	-5.37351	0.000143254
Gmax_MSTRG.55710	W05_L_24h	C08_R_24h	-5.29721	0.00423738
Gmax_MSTRG.48308	W05_R_1h	C08_R_48h	-5.26136	0.00612319
Gmax_MSTRG.11852	W05_R_1h	W05_R_48h	-5.23414	0.00235217
Gmax_MSTRG.96165	W05_L_48h	C08_R_48h	-5.23251	0.00573081
Gmax_MSTRG.18616	C08_L_48h	W05_R_2h	-5.17074	0.00027665
Gmax_MSTRG.71898	C08_L_1h	W05_L_24h	-5.16432	0.0407315
Gmax_MSTRG.55710	W05_L_24h	C08_R_48h	-5.14062	0.00278117
Gmax_MSTRG.18616	C08_L_24h	W05_R_2h	-5.10845	0.00027665
Gmax_MSTRG.55710	W05_L_24h	W05_R_24h	-5.09574	0.00235217
Gmax_MSTRG.55710	W05_L_48h	C08_R_24h	-5.06013	0.00423738
Gmax_MSTRG.28904	W05_L_24h	C08_R_4h	-5.05214	0.00573081
Gmax_MSTRG.71898	C08_L_1h	W05_R_24h	-5.03476	0.00786162
Gmax_MSTRG.11852	C08_L_1h	C08_R_48h	-4.99387	0.00573081
Gmax_MSTRG.18616	W05_L_24h	C08_R_0h	-4.97349	0.000143254
Gmax_MSTRG.28904	C08_L_48h	C08_R_4h	-4.93486	0.00573081
Gmax_MSTRG.18616	W05_L_48h	W05_R_0h	-4.92499	0.000143254
Gmax_MSTRG.96165	W05_L_4h	C08_R_48h	-4.9049	0.00573081
Gmax_MSTRG.55710	W05_L_48h	C08_R_48h	-4.90354	0.00278117
Gmax_MSTRG.28904	W05_L_48h	W05_R_2h	-4.89961	0.0223879
Gmax_MSTRG.48308	W05_R_1h	C08_R_24h	-4.88768	0.000892001
Gmax_MSTRG.98287	W05_L_24h	W05_R_4h	-4.88037	0.00573081
Gmax_MSTRG.28904	W05_L_48h	W05_R_4h	-4.87521	0.02094
Gmax_MSTRG.55710	W05_L_48h	W05_R_24h	-4.85866	0.00235217
Gmax_MSTRG.18616	C08_L_48h	C08_R_2h	-4.84941	0.000143254
Gmax_MSTRG.35921	C08_L_24h	W05_R_4h	-4.82137	0.00494544
Gmax_MSTRG.96165	W05_L_0h	C08_R_48h	-4.8049	0.00573081
Gmax_MSTRG.18616	C08_L_24h	C08_R_2h	-4.78712	0.000143254
Gmax_MSTRG.44490	C08_L_24h	C08_R_4h	-4.74979	0.00573081
Gmax_MSTRG.55710	W05_L_4h	W05_R_48h	-4.72556	0.029141
Gmax_MSTRG.98287	W05_L_24h	C08_R_0h	-4.67445	0.0465096
Gmax_MSTRG.11852	C08_R_1h	C08_R_24h	-4.6591	0.000143254
Gmax_MSTRG.71898	C08_L_1h	W05_L_48h	-4.65095	0.011229
Gmax_MSTRG.96165	W05_L_48h	C08_R_24h	-4.63952	0.0239054
Gmax_MSTRG.35921	C08_L_2h	W05_R_1h	-4.63772	0.00690156
Gmax_MSTRG.2327	W05_L_24h	C08_R_1h	-4.61253	0.00202544
Gmax_MSTRG.2328	W05_L_24h	C08_R_1h	-4.61253	0.00202544
Gmax_MSTRG.105072	C08_R_2h	C08_R_24h	-4.59259	0.000143254
Gmax_MSTRG.105073	C08_R_2h	C08_R_24h	-4.59259	0.000143254
Gmax_MSTRG.28904	W05_L_48h	W05_R_48h	-4.58511	0.00786162
Gmax_MSTRG.2327	W05_L_4h	C08_R_1h	-4.57925	0.00202544
Gmax_MSTRG.2328	W05_L_4h	C08_R_1h	-4.57925	0.00202544
Gmax_MSTRG.55710	W05_L_0h	W05_R_48h	-4.51345	0.029141
Gmax_MSTRG.35921	C08_L_24h	W05_R_0h	-4.50184	0.00146867
Gmax_MSTRG.55710	C08_L_48h	W05_R_48h	-4.50182	0.029141
Gmax_MSTRG.28880	W05_L_24h	W05_R_4h	-4.50048	0.00573081
Gmax_MSTRG.28904	W05_L_24h	W05_R_2h	-4.48345	0.0223879
Gmax_MSTRG.96165	W05_L_0h	C08_L_1h	-4.47981	0.0476716
Gmax_MSTRG.28904	W05_L_48h	W05_R_0h	-4.47947	0.00641592
Gmax_MSTRG.18616	W05_L_24h	W05_R_0h	-4.47459	0.000143254
Gmax_MSTRG.28904	W05_L_24h	W05_R_4h	-4.45905	0.02094
Gmax_MSTRG.11852	W05_R_1h	C08_R_24h	-4.45441	0.000143254
Gmax_MSTRG.18616	C08_L_48h	C08_R_0h	-4.4494	0.000143254
Gmax_MSTRG.71898	C08_L_2h	W05_L_24h	-4.44463	0.0416782
Gmax_MSTRG.18616	W05_L_2h	W05_R_1h	-4.43614	0.00213487
Gmax_MSTRG.19570	W05_R_2h	W05_R_4h	-4.43521	0.00573081
Gmax_MSTRG.83983	C08_R_1h	C08_R_24h	-4.43142	0.00573081
Gmax_MSTRG.83984	C08_R_1h	C08_R_24h	-4.43142	0.00573081
Gmax_MSTRG.91601	W05_L_48h	W05_R_1h	-4.41401	0.0441833
Gmax_MSTRG.44490	C08_L_24h	C08_R_2h	-4.40931	0.0407315
Gmax_MSTRG.18616	C08_L_24h	C08_R_0h	-4.38711	0.000143254
Gmax_MSTRG.18616	W05_L_1h	W05_R_1h	-4.37484	0.00213487
Gmax_MSTRG.28904	C08_L_48h	W05_R_2h	-4.36617	0.0223879
Gmax_MSTRG.28904	C08_L_48h	W05_R_4h	-4.34177	0.02094
Gmax_MSTRG.44490	C08_L_24h	W05_R_4h	-4.34084	0.032983
Gmax_MSTRG.98287	C08_L_24h	W05_R_4h	-4.33444	0.00573081
Gmax_MSTRG.48308	C08_R_1h	W05_R_24h	-4.33254	0.000143254
Gmax_MSTRG.11852	W05_L_2h	C08_R_48h	-4.31635	0.00573081
Gmax_MSTRG.71898	C08_L_2h	W05_R_24h	-4.31507	0.00814757
Gmax_MSTRG.11852	W05_L_1h	W05_R_48h	-4.31502	0.00235217
Gmax_MSTRG.96165	W05_L_4h	C08_R_24h	-4.31192	0.0239054
Gmax_MSTRG.28904	C08_L_24h	C08_R_4h	-4.30706	0.00573081
Gmax_MSTRG.44490	C08_L_24h	W05_R_2h	-4.29733	0.0309469
Gmax_MSTRG.71898	C08_L_1h	W05_R_48h	-4.2847	0.00027665
Gmax_MSTRG.11852	C08_R_2h	C08_R_48h	-4.28103	0.00573081
Gmax_MSTRG.2387	W05_R_1h	C08_R_48h	-4.279	0.00372439
Gmax_MSTRG.2327	C08_L_24h	C08_R_1h	-4.26562	0.00202544
Gmax_MSTRG.2328	C08_L_24h	C08_R_1h	-4.26562	0.00202544
Gmax_MSTRG.8225	C08_L_24h	C08_R_1h	-4.2579	0.0380372
Gmax_MSTRG.28904	W05_L_48h	C08_R_48h	-4.2492	0.00202544
Gmax_MSTRG.48308	C08_R_2h	C08_R_48h	-4.24503	0.00612319
Gmax_MSTRG.2387	C08_R_1h	C08_R_48h	-4.23891	0.00372439
Gmax_MSTRG.35921	C08_L_24h	W05_R_24h	-4.22399	0.00027665
Gmax_MSTRG.11852	C08_R_1h	C08_R_4h	-4.21741	0.000143254
Gmax_MSTRG.96165	W05_L_0h	C08_R_24h	-4.21191	0.0239054
Gmax_MSTRG.48308	C08_R_1h	C08_R_4h	-4.19039	0.000143254
Gmax_MSTRG.28904	W05_L_24h	W05_R_48h	-4.16894	0.00786162
Gmax_MSTRG.96165	W05_L_48h	C08_R_4h	-4.15797	0.00563683
Gmax_MSTRG.65615	C08_R_0h	W05_R_2h	-4.14451	0.00573081
Gmax_MSTRG.65617	C08_R_0h	W05_R_2h	-4.14451	0.00573081
Gmax_MSTRG.65615	C08_L_48h	W05_R_2h	-4.14434	0.00573081
Gmax_MSTRG.65617	C08_L_48h	W05_R_2h	-4.14434	0.00573081
Gmax_MSTRG.35921	C08_L_24h	W05_R_2h	-4.14311	0.00027665
Gmax_MSTRG.98287	C08_L_24h	C08_R_0h	-4.12853	0.0465096
Gmax_MSTRG.70213	W05_R_1h	C08_R_48h	-4.1149	0.00202544
Gmax_MSTRG.83983	C08_R_2h	C08_R_24h	-4.1123	0.00573081
Gmax_MSTRG.83984	C08_R_2h	C08_R_24h	-4.1123	0.00573081
Gmax_MSTRG.2387	W05_R_1h	C08_R_24h	-4.10905	0.00267461
Gmax_MSTRG.96165	W05_L_2h	C08_R_48h	-4.09229	0.00573081
Gmax_MSTRG.71898	C08_R_2h	W05_R_24h	-4.07112	0.00880996
Gmax_MSTRG.2387	C08_R_1h	C08_R_24h	-4.06896	0.00267461
Gmax_MSTRG.28904	W05_L_24h	W05_R_0h	-4.0633	0.00641592
Gmax_MSTRG.35921	C08_L_0h	W05_R_1h	-4.06307	0.00690156
Gmax_MSTRG.2327	W05_L_24h	C08_R_2h	-4.05981	0.000143254
Gmax_MSTRG.2328	W05_L_24h	C08_R_2h	-4.05981	0.000143254
Gmax_MSTRG.98287	W05_L_24h	C08_L_48h	-4.05883	0.00928005
Gmax_MSTRG.11852	W05_L_1h	W05_L_48h	-4.05464	0.00124094
Gmax_MSTRG.28904	C08_L_48h	W05_R_48h	-4.05167	0.00786162
Gmax_MSTRG.71898	W05_R_1h	W05_R_24h	-4.05074	0.00880996
Gmax_MSTRG.2327	W05_L_4h	C08_R_2h	-4.02654	0.000143254
Gmax_MSTRG.2328	W05_L_4h	C08_R_2h	-4.02654	0.000143254
Gmax_MSTRG.52140	W05_L_48h	W05_R_24h	-4.01512	0.00573081
Gmax_MSTRG.8225	W05_L_0h	C08_R_1h	-4.01441	0.0380372
Gmax_MSTRG.11852	W05_R_1h	C08_R_4h	-4.01272	0.000143254
Gmax_MSTRG.57161	C08_R_1h	W05_R_24h	-3.9933	0.0128708
Gmax_MSTRG.18616	W05_L_2h	W05_R_2h	-3.99214	0.000405084
Gmax_MSTRG.92737	C08_L_1h	C08_R_4h	-3.97237	0.0482107
Gmax_MSTRG.92738	C08_L_1h	C08_R_4h	-3.97237	0.0482107
Gmax_MSTRG.96165	W05_R_0h	C08_R_48h	-3.97221	0.00573081
Gmax_MSTRG.96165	W05_L_48h	C08_R_2h	-3.96646	0.00278117
Gmax_MSTRG.18616	C08_L_1h	W05_R_1h	-3.96635	0.00213487
Gmax_MSTRG.2327	W05_L_24h	W05_R_2h	-3.95974	0.000143254
Gmax_MSTRG.2328	W05_L_24h	W05_R_2h	-3.95974	0.000143254
Gmax_MSTRG.96165	W05_L_1h	C08_R_48h	-3.9534	0.00573081
Gmax_MSTRG.18616	C08_L_48h	W05_R_0h	-3.9505	0.000143254
Gmax_MSTRG.55710	W05_L_4h	C08_R_24h	-3.94616	0.00423738
Gmax_MSTRG.28904	C08_L_48h	W05_R_0h	-3.94602	0.00651335
Gmax_MSTRG.71898	W05_L_1h	W05_L_24h	-3.93387	0.0463546
Gmax_MSTRG.71898	C08_L_2h	W05_L_48h	-3.93126	0.0167908
Gmax_MSTRG.18616	W05_L_1h	W05_R_2h	-3.93084	0.000405084
Gmax_MSTRG.2327	W05_L_4h	W05_R_2h	-3.92646	0.000143254
Gmax_MSTRG.2328	W05_L_4h	W05_R_2h	-3.92646	0.000143254
Gmax_MSTRG.92737	C08_L_0h	C08_R_4h	-3.92132	0.0482107
Gmax_MSTRG.92738	C08_L_0h	C08_R_4h	-3.92132	0.0482107
Gmax_MSTRG.2327	C08_L_4h	C08_R_1h	-3.9131	0.00202544
Gmax_MSTRG.2328	C08_L_4h	C08_R_1h	-3.9131	0.00202544
Gmax_MSTRG.18616	C08_L_24h	W05_R_0h	-3.88821	0.000143254
Gmax_MSTRG.17630	C08_L_48h	C08_R_0h	-3.88455	0.0276549
Gmax_MSTRG.67151	C08_L_48h	W05_R_48h	-3.88188	0.0134128
Gmax_MSTRG.11852	W05_L_1h	C08_L_4h	-3.87746	0.00027665
Gmax_MSTRG.20071	W05_L_48h	C08_R_4h	-3.87355	0.025996
Gmax_MSTRG.18616	W05_L_48h	C08_R_4h	-3.87181	0.000143254
Gmax_MSTRG.48308	C08_R_2h	C08_R_24h	-3.87135	0.0011257
Gmax_MSTRG.56841	C08_R_1h	C08_R_48h	-3.87133	0.000143254
Gmax_MSTRG.96165	W05_L_24h	C08_R_48h	-3.86669	0.00573081
Gmax_MSTRG.18616	C08_L_2h	W05_R_1h	-3.8663	0.00224391
Gmax_MSTRG.19570	C08_R_1h	W05_R_4h	-3.86358	0.00573081
Gmax_MSTRG.44490	C08_L_24h	W05_R_24h	-3.86323	0.00824239
Gmax_MSTRG.19570	W05_L_1h	W05_L_2h	-3.86273	0.00573081
Gmax_MSTRG.11852	C08_L_1h	W05_R_48h	-3.86189	0.00246017
Gmax_MSTRG.18616	W05_L_48h	W05_R_4h	-3.85658	0.000143254
Gmax_MSTRG.11852	C08_L_24h	C08_R_48h	-3.85102	0.00573081
Gmax_MSTRG.28904	W05_L_48h	W05_R_1h	-3.84863	0.000405084
Gmax_MSTRG.56841	C08_R_1h	W05_R_24h	-3.84723	0.000143254
Gmax_MSTRG.18616	C08_L_4h	W05_R_1h	-3.84136	0.00224391
Gmax_MSTRG.5126	C08_R_1h	C08_R_24h	-3.84094	0.0474395
Gmax_MSTRG.11852	W05_L_1h	W05_L_4h	-3.83713	0.000143254
Gmax_MSTRG.11852	C08_R_1h	W05_R_24h	-3.83492	0.000143254
Gmax_MSTRG.28904	W05_L_24h	C08_R_48h	-3.83303	0.00213487
Gmax_MSTRG.71898	W05_R_2h	W05_R_24h	-3.8324	0.0103064
Gmax_MSTRG.96165	W05_L_4h	C08_R_4h	-3.83036	0.00573081
Gmax_MSTRG.28904	W05_L_2h	C08_R_4h	-3.81176	0.00573081
Gmax_MSTRG.11852	W05_L_1h	C08_R_0h	-3.8057	0.00027665
Gmax_MSTRG.71898	W05_L_1h	W05_R_24h	-3.80431	0.0108605
Gmax_MSTRG.19570	W05_L_1h	W05_R_4h	-3.80127	0.00573081
Gmax_MSTRG.71898	C08_L_1h	W05_R_0h	-3.80021	0.000143254
Gmax_MSTRG.55710	W05_L_2h	W05_R_48h	-3.79318	0.0292231
Gmax_MSTRG.2387	W05_R_1h	W05_R_24h	-3.79253	0.00246017
Gmax_MSTRG.55710	W05_L_4h	C08_R_48h	-3.78958	0.00309869
Gmax_MSTRG.11852	W05_R_2h	C08_R_48h	-3.78814	0.00573081
Gmax_MSTRG.8225	W05_L_24h	C08_R_1h	-3.77942	0.0381166
Gmax_MSTRG.8225	C08_L_24h	W05_R_2h	-3.77298	0.0130511
Gmax_MSTRG.2327	C08_L_48h	C08_R_1h	-3.76657	0.00246017
Gmax_MSTRG.2328	C08_L_48h	C08_R_1h	-3.76657	0.00246017
Gmax_MSTRG.8225	W05_L_48h	C08_R_1h	-3.76351	0.0381166
Gmax_MSTRG.2387	C08_R_1h	W05_R_24h	-3.75244	0.00246017
Gmax_MSTRG.44490	C08_L_48h	C08_R_4h	-3.75235	0.00573081
Gmax_MSTRG.52140	C08_L_48h	W05_R_24h	-3.75041	0.00573081
Gmax_MSTRG.55710	W05_L_4h	W05_R_24h	-3.7447	0.00256764
Gmax_MSTRG.2387	C08_R_2h	C08_R_48h	-3.74141	0.00413514
Gmax_MSTRG.67151	C08_L_48h	C08_R_0h	-3.7411	0.00786162
Gmax_MSTRG.2327	W05_L_0h	C08_R_1h	-3.73928	0.00246017
Gmax_MSTRG.2328	W05_L_0h	C08_R_1h	-3.73928	0.00246017
Gmax_MSTRG.28904	C08_L_24h	W05_R_2h	-3.73837	0.0224722
Gmax_MSTRG.55710	W05_L_0h	C08_R_24h	-3.73406	0.00423738
Gmax_MSTRG.18616	W05_L_0h	W05_R_1h	-3.73282	0.00246017
Gmax_MSTRG.96165	W05_L_0h	C08_R_4h	-3.73036	0.00573081
Gmax_MSTRG.55710	C08_L_48h	C08_R_24h	-3.72243	0.00423738
Gmax_MSTRG.56841	C08_R_1h	W05_R_48h	-3.72201	0.000143254
Gmax_MSTRG.5126	C08_R_1h	W05_R_4h	-3.71966	0.0377192
Gmax_MSTRG.35921	C08_L_2h	W05_R_4h	-3.71772	0.00534513
Gmax_MSTRG.28904	C08_L_48h	C08_R_48h	-3.71575	0.00235217
Gmax_MSTRG.28880	C08_L_24h	W05_R_4h	-3.7142	0.00573081
Gmax_MSTRG.28904	C08_L_24h	W05_R_4h	-3.71397	0.02094
Gmax_MSTRG.2327	C08_L_24h	C08_R_2h	-3.7129	0.000143254
Gmax_MSTRG.2328	C08_L_24h	C08_R_2h	-3.7129	0.000143254
Gmax_MSTRG.71898	C08_L_1h	W05_R_4h	-3.71122	0.000530083
Gmax_MSTRG.2327	W05_L_24h	W05_R_1h	-3.70418	0.000143254
Gmax_MSTRG.2328	W05_L_24h	W05_R_1h	-3.70418	0.000143254
Gmax_MSTRG.92737	C08_L_1h	W05_R_1h	-3.69841	0.0216223
Gmax_MSTRG.92738	C08_L_1h	W05_R_1h	-3.69841	0.0216223
Gmax_MSTRG.65615	C08_L_24h	W05_R_2h	-3.67483	0.00592733
Gmax_MSTRG.65617	C08_L_24h	W05_R_2h	-3.67483	0.00592733
Gmax_MSTRG.2327	W05_L_4h	W05_R_1h	-3.6709	0.000143254
Gmax_MSTRG.2328	W05_L_4h	W05_R_1h	-3.6709	0.000143254
Gmax_MSTRG.18616	W05_L_2h	C08_R_2h	-3.67082	0.000143254
Gmax_MSTRG.35921	C08_L_24h	W05_R_48h	-3.66324	0.000143254
Gmax_MSTRG.35921	C08_L_4h	W05_R_1h	-3.66316	0.00719012
Gmax_MSTRG.55710	W05_L_1h	W05_R_48h	-3.65997	0.0294698
Gmax_MSTRG.2327	W05_L_48h	C08_R_1h	-3.65933	0.00246017
Gmax_MSTRG.2328	W05_L_48h	C08_R_1h	-3.65933	0.00246017
Gmax_MSTRG.92737	C08_L_0h	W05_R_1h	-3.64736	0.0216223
Gmax_MSTRG.92738	C08_L_0h	W05_R_1h	-3.64736	0.0216223
Gmax_MSTRG.92737	C08_L_1h	W05_R_24h	-3.64508	0.019482
Gmax_MSTRG.92738	C08_L_1h	W05_R_24h	-3.64508	0.019482
Gmax_MSTRG.96165	W05_L_4h	C08_R_2h	-3.63885	0.00330829
Gmax_MSTRG.11852	W05_R_1h	W05_R_24h	-3.63023	0.000143254
Gmax_MSTRG.96165	W05_L_1h	C08_L_1h	-3.62832	0.0477491
Gmax_MSTRG.48308	W05_R_4h	C08_R_48h	-3.62379	0.00690156
Gmax_MSTRG.35921	C08_L_1h	W05_R_1h	-3.61963	0.00719012
Gmax_MSTRG.2327	C08_L_24h	W05_R_2h	-3.61283	0.000143254
Gmax_MSTRG.2328	C08_L_24h	W05_R_2h	-3.61283	0.000143254
Gmax_MSTRG.52140	C08_L_4h	W05_R_24h	-3.61268	0.00592733
Gmax_MSTRG.48308	C08_R_1h	W05_R_48h	-3.61066	0.000143254
Gmax_MSTRG.11852	C08_R_1h	W05_R_4h	-3.61035	0.000143254
Gmax_MSTRG.56841	W05_R_1h	C08_R_48h	-3.61011	0.000143254
Gmax_MSTRG.18616	W05_L_1h	C08_R_2h	-3.60951	0.000143254
Gmax_MSTRG.92737	C08_L_4h	C08_R_4h	-3.60724	0.0487503
Gmax_MSTRG.92738	C08_L_4h	C08_R_4h	-3.60724	0.0487503
Gmax_MSTRG.70213	C08_R_1h	C08_R_48h	-3.60332	0.00299314
Gmax_MSTRG.11852	C08_L_1h	W05_L_48h	-3.60151	0.0015814
Gmax_MSTRG.91601	W05_L_24h	W05_R_1h	-3.59982	0.0441833
Gmax_MSTRG.92737	C08_L_0h	W05_R_24h	-3.59403	0.019482
Gmax_MSTRG.92738	C08_L_0h	W05_R_24h	-3.59403	0.019482
Gmax_MSTRG.56841	W05_R_1h	W05_R_24h	-3.586	0.000143254
Gmax_MSTRG.2327	W05_L_1h	C08_R_1h	-3.58227	0.00256764
Gmax_MSTRG.2328	W05_L_1h	C08_R_1h	-3.58227	0.00256764
Gmax_MSTRG.55710	W05_L_0h	C08_R_48h	-3.57747	0.00372439
Gmax_MSTRG.18616	W05_L_48h	W05_R_48h	-3.57558	0.000143254
Gmax_MSTRG.48308	W05_R_1h	W05_R_24h	-3.57323	0.000143254
Gmax_MSTRG.2387	C08_R_2h	C08_R_24h	-3.57146	0.00433903
Gmax_MSTRG.28880	W05_L_24h	C08_R_24h	-3.57106	0.00833724
Gmax_MSTRG.55710	C08_L_48h	C08_R_48h	-3.56584	0.00372439
Gmax_MSTRG.28880	W05_L_24h	W05_L_48h	-3.56565	0.00937346
Gmax_MSTRG.71898	C08_L_2h	W05_R_48h	-3.56501	0.0011257
Gmax_MSTRG.48671	W05_L_48h	C08_R_2h	-3.56195	0.0264954
Gmax_MSTRG.92737	W05_L_2h	C08_R_4h	-3.56161	0.0492135
Gmax_MSTRG.92738	W05_L_2h	C08_R_4h	-3.56161	0.0492135
Gmax_MSTRG.11852	W05_L_1h	C08_L_48h	-3.56134	0.00027665
Gmax_MSTRG.64757	C08_R_1h	W05_R_4h	-3.56012	0.0493683
Gmax_MSTRG.42752	W05_L_24h	C08_R_24h	-3.55703	0.00622098
Gmax_MSTRG.91601	C08_L_24h	W05_R_1h	-3.55532	0.0441833
Gmax_MSTRG.65615	C08_R_1h	W05_R_2h	-3.54663	0.00622098
Gmax_MSTRG.65617	C08_R_1h	W05_R_2h	-3.54663	0.00622098
Gmax_MSTRG.2327	W05_L_2h	C08_R_1h	-3.54621	0.00256764
Gmax_MSTRG.2328	W05_L_2h	C08_R_1h	-3.54621	0.00256764
Gmax_MSTRG.7325	C08_R_1h	C08_R_24h	-3.54027	0.00622098
Gmax_MSTRG.96165	W05_L_0h	C08_R_2h	-3.53885	0.00341261
Gmax_MSTRG.11852	W05_L_1h	C08_R_24h	-3.53529	0.00027665
Gmax_MSTRG.55710	W05_L_0h	W05_R_24h	-3.53259	0.00341261
Gmax_MSTRG.8225	W05_L_0h	W05_R_2h	-3.52949	0.0137736
Gmax_MSTRG.18616	C08_L_1h	W05_R_2h	-3.52235	0.000530083
Gmax_MSTRG.55710	C08_L_48h	W05_R_24h	-3.52096	0.00341261
Gmax_MSTRG.57161	W05_R_1h	W05_R_24h	-3.51908	0.0135034
Gmax_MSTRG.98287	C08_L_24h	C08_L_48h	-3.51291	0.0103993
Gmax_MSTRG.92737	W05_L_1h	C08_R_4h	-3.51089	0.0492135
Gmax_MSTRG.92738	W05_L_1h	C08_R_4h	-3.51089	0.0492135
Gmax_MSTRG.105072	C08_R_4h	C08_R_24h	-3.51017	0.000143254
Gmax_MSTRG.105073	C08_R_4h	C08_R_24h	-3.51017	0.000143254
Gmax_MSTRG.96165	W05_L_48h	C08_R_1h	-3.50904	0.000652596
Gmax_MSTRG.96165	W05_L_2h	C08_R_24h	-3.4993	0.0243251
Gmax_MSTRG.18616	W05_L_4h	W05_R_1h	-3.49925	0.00288736
Gmax_MSTRG.65615	C08_R_0h	W05_R_4h	-3.49582	0.0176655
Gmax_MSTRG.65617	C08_R_0h	W05_R_4h	-3.49582	0.0176655
Gmax_MSTRG.65615	C08_L_48h	W05_R_4h	-3.49565	0.0176655
Gmax_MSTRG.65617	C08_L_48h	W05_R_4h	-3.49565	0.0176655
Gmax_MSTRG.89972	C08_L_48h	C08_R_0h	-3.49359	0.0430118
Gmax_MSTRG.84388	C08_R_2h	W05_R_48h	-3.48631	0.0119619
Gmax_MSTRG.11852	W05_L_1h	W05_L_24h	-3.48058	0.000530083
Gmax_MSTRG.96165	C08_R_0h	C08_R_48h	-3.48014	0.00622098
Gmax_MSTRG.92737	C08_L_2h	C08_R_4h	-3.47232	0.0492135
Gmax_MSTRG.92738	C08_L_2h	C08_R_4h	-3.47232	0.0492135
Gmax_MSTRG.105072	C08_R_2h	W05_R_24h	-3.47094	0.000143254
Gmax_MSTRG.105073	C08_R_2h	W05_R_24h	-3.47094	0.000143254
Gmax_MSTRG.70213	W05_R_1h	W05_R_48h	-3.4644	0.000143254
Gmax_MSTRG.35921	C08_R_2h	W05_R_4h	-3.46374	0.00602527
Gmax_MSTRG.56841	W05_R_1h	W05_R_48h	-3.46078	0.000143254
Gmax_MSTRG.11852	C08_L_2h	C08_R_48h	-3.45456	0.00690156
Gmax_MSTRG.20462	C08_L_24h	W05_L_48h	-3.44594	0.0225568
Gmax_MSTRG.48308	W05_R_2h	C08_R_48h	-3.44158	0.00862127
Gmax_MSTRG.70213	W05_R_1h	C08_R_24h	-3.43625	0.000143254
Gmax_MSTRG.28904	W05_L_24h	W05_R_1h	-3.43247	0.000892001
Gmax_MSTRG.48308	W05_R_1h	C08_R_4h	-3.43108	0.000143254
Gmax_MSTRG.42752	W05_L_4h	C08_R_24h	-3.42988	0.00690156
Gmax_MSTRG.11852	C08_L_1h	C08_L_4h	-3.42433	0.0013552
Gmax_MSTRG.28904	C08_L_24h	W05_R_48h	-3.42386	0.0091858
Gmax_MSTRG.92737	C08_L_1h	C08_R_0h	-3.42244	0.0118703
Gmax_MSTRG.92738	C08_L_1h	C08_R_0h	-3.42244	0.0118703
Gmax_MSTRG.18616	C08_L_2h	W05_R_2h	-3.42231	0.00100948
Gmax_MSTRG.18616	W05_L_24h	C08_R_4h	-3.42141	0.000143254
Gmax_MSTRG.71898	W05_L_1h	W05_L_48h	-3.4205	0.0275721
Gmax_MSTRG.17396	W05_L_48h	W05_R_24h	-3.41747	0.0309469
Gmax_MSTRG.44490	C08_L_48h	C08_R_2h	-3.41187	0.0413627
Gmax_MSTRG.2327	W05_L_24h	C08_R_0h	-3.41175	0.000143254
Gmax_MSTRG.2328	W05_L_24h	C08_R_0h	-3.41175	0.000143254
Gmax_MSTRG.18616	W05_L_24h	W05_R_4h	-3.40618	0.000143254
Gmax_MSTRG.11852	W05_R_1h	W05_R_4h	-3.40565	0.000143254
Gmax_MSTRG.84388	C08_R_2h	C08_R_48h	-3.40372	0.0095617
Gmax_MSTRG.35921	C08_L_2h	W05_R_0h	-3.3982	0.00288736
Gmax_MSTRG.18616	C08_L_4h	W05_R_2h	-3.39736	0.00100948
Gmax_MSTRG.11852	C08_L_1h	W05_L_4h	-3.384	0.0011257
Gmax_MSTRG.96165	W05_R_0h	C08_R_24h	-3.37923	0.0249954
Gmax_MSTRG.2327	W05_L_4h	C08_R_0h	-3.37847	0.000143254
Gmax_MSTRG.2328	W05_L_4h	C08_R_0h	-3.37847	0.000143254
Gmax_MSTRG.92737	C08_L_0h	C08_R_0h	-3.37139	0.0118703
Gmax_MSTRG.92738	C08_L_0h	C08_R_0h	-3.37139	0.0118703
Gmax_MSTRG.96165	C08_L_24h	C08_R_48h	-3.36635	0.00690156
Gmax_MSTRG.84388	W05_R_2h	W05_R_48h	-3.36536	0.0129614
Gmax_MSTRG.96165	W05_L_1h	C08_R_24h	-3.36042	0.0249954
Gmax_MSTRG.2327	C08_L_4h	C08_R_2h	-3.36039	0.000530083
Gmax_MSTRG.2328	C08_L_4h	C08_R_2h	-3.36039	0.000530083
Gmax_MSTRG.89972	C08_L_24h	C08_R_0h	-3.35991	0.0431674
Gmax_MSTRG.2327	C08_L_24h	W05_R_1h	-3.35727	0.000143254
Gmax_MSTRG.2328	C08_L_24h	W05_R_1h	-3.35727	0.000143254
Gmax_MSTRG.11852	C08_L_1h	C08_R_0h	-3.35257	0.000530083
Gmax_MSTRG.103680	W05_R_2h	C08_R_4h	-3.35182	0.00690156
Gmax_MSTRG.35921	C08_L_48h	W05_R_1h	-3.35012	0.00814757
Gmax_MSTRG.44490	C08_L_48h	W05_R_4h	-3.34339	0.0334681
Gmax_MSTRG.52140	W05_L_48h	W05_R_48h	-3.33499	0.0178381
Gmax_MSTRG.92737	C08_L_4h	W05_R_1h	-3.33328	0.0224722
Gmax_MSTRG.92738	C08_L_4h	W05_R_1h	-3.33328	0.0224722
Gmax_MSTRG.20071	W05_R_1h	C08_R_4h	-3.33148	0.0316822
Gmax_MSTRG.71898	C08_R_2h	W05_R_48h	-3.32106	0.0015814
Gmax_MSTRG.28904	C08_L_24h	W05_R_0h	-3.31822	0.010676
Gmax_MSTRG.28904	C08_L_48h	W05_R_1h	-3.31519	0.0011257
Gmax_MSTRG.71898	W05_R_1h	W05_R_48h	-3.30068	0.0015814
Gmax_MSTRG.44490	C08_L_48h	W05_R_2h	-3.29988	0.032333
Gmax_MSTRG.105072	W05_R_2h	C08_R_24h	-3.29734	0.000143254
Gmax_MSTRG.105073	W05_R_2h	C08_R_24h	-3.29734	0.000143254
Gmax_MSTRG.8225	W05_L_24h	W05_R_2h	-3.2945	0.0165273
Gmax_MSTRG.18616	W05_L_0h	W05_R_2h	-3.28883	0.0011257
Gmax_MSTRG.92737	W05_L_2h	W05_R_1h	-3.28765	0.0240731
Gmax_MSTRG.92738	W05_L_2h	W05_R_1h	-3.28765	0.0240731
Gmax_MSTRG.17396	W05_L_48h	C08_R_48h	-3.28723	0.0234038
Gmax_MSTRG.59063	C08_L_24h	W05_L_48h	-3.28543	0.0393085
Gmax_MSTRG.84388	W05_R_2h	C08_R_48h	-3.28277	0.0115955
Gmax_MSTRG.92737	C08_L_4h	W05_R_24h	-3.27995	0.0220482
Gmax_MSTRG.92738	C08_L_4h	W05_R_24h	-3.27995	0.0220482
Gmax_MSTRG.8225	W05_L_48h	W05_R_2h	-3.27859	0.0165273
Gmax_MSTRG.17396	W05_L_48h	W05_R_4h	-3.2768	0.0231501
Gmax_MSTRG.96165	W05_L_24h	C08_R_24h	-3.2737	0.0262461
Gmax_MSTRG.19570	W05_L_1h	C08_L_24h	-3.27219	0.0211109
Gmax_MSTRG.18616	W05_L_2h	C08_R_0h	-3.2708	0.000143254
Gmax_MSTRG.67151	C08_L_48h	W05_R_24h	-3.27009	0.00288736
Gmax_MSTRG.55710	W05_L_0h	C08_L_1h	-3.26684	0.00256764
Gmax_MSTRG.42752	W05_L_4h	C08_L_4h	-3.26646	0.00890412
Gmax_MSTRG.20071	W05_L_1h	C08_R_4h	-3.26493	0.0340362
Gmax_MSTRG.2327	C08_L_4h	W05_R_2h	-3.26031	0.00027665
Gmax_MSTRG.2328	C08_L_4h	W05_R_2h	-3.26031	0.00027665
Gmax_MSTRG.2387	C08_R_2h	W05_R_24h	-3.25494	0.00592733
Gmax_MSTRG.48308	W05_R_4h	C08_R_24h	-3.25011	0.00299314
Gmax_MSTRG.64757	C08_R_1h	C08_R_4h	-3.24667	0.0218776
Gmax_MSTRG.28904	W05_L_2h	W05_R_2h	-3.24307	0.0238224
Gmax_MSTRG.92737	W05_L_1h	W05_R_1h	-3.23694	0.0240731
Gmax_MSTRG.92738	W05_L_1h	W05_R_1h	-3.23694	0.0240731
Gmax_MSTRG.92737	W05_L_2h	W05_R_24h	-3.23432	0.0220482
Gmax_MSTRG.92738	W05_L_2h	W05_R_24h	-3.23432	0.0220482
Gmax_MSTRG.90871	C08_R_2h	C08_R_24h	-3.23161	0.000892001
Gmax_MSTRG.17396	W05_L_48h	W05_R_1h	-3.22749	0.020514
Gmax_MSTRG.91601	W05_L_48h	C08_R_2h	-3.22293	0.00299314
Gmax_MSTRG.28904	W05_L_2h	W05_R_4h	-3.21867	0.0232352
Gmax_MSTRG.2327	C08_L_48h	C08_R_2h	-3.21385	0.000652596
Gmax_MSTRG.2328	C08_L_48h	C08_R_2h	-3.21385	0.000652596
Gmax_MSTRG.8225	C08_L_24h	C08_R_4h	-3.21336	0.00484496
Gmax_MSTRG.17396	W05_L_48h	W05_R_2h	-3.21039	0.0213659
Gmax_MSTRG.18616	W05_L_1h	C08_R_0h	-3.2095	0.000143254
Gmax_MSTRG.48308	W05_R_0h	C08_R_48h	-3.20814	0.00984168
Gmax_MSTRG.18616	C08_L_1h	C08_R_2h	-3.20102	0.000143254
Gmax_MSTRG.92737	C08_L_2h	W05_R_1h	-3.19836	0.0240731
Gmax_MSTRG.92738	C08_L_2h	W05_R_1h	-3.19836	0.0240731
Gmax_MSTRG.2327	W05_L_0h	C08_R_2h	-3.18656	0.000652596
Gmax_MSTRG.2328	W05_L_0h	C08_R_2h	-3.18656	0.000652596
Gmax_MSTRG.44490	W05_L_24h	C08_R_4h	-3.18506	0.00824239
Gmax_MSTRG.11852	W05_L_2h	W05_R_48h	-3.18438	0.00524573
Gmax_MSTRG.92737	W05_L_1h	W05_R_24h	-3.1836	0.0220482
Gmax_MSTRG.92738	W05_L_1h	W05_R_24h	-3.1836	0.0220482
Gmax_MSTRG.96165	W05_L_4h	C08_R_1h	-3.18144	0.00124094
Gmax_MSTRG.2327	W05_L_24h	C08_R_4h	-3.17978	0.000143254
Gmax_MSTRG.2328	W05_L_24h	C08_R_4h	-3.17978	0.000143254
Gmax_MSTRG.52140	W05_L_48h	W05_R_4h	-3.16785	0.01422
Gmax_MSTRG.56841	C08_R_1h	C08_R_24h	-3.15465	0.000143254
Gmax_MSTRG.11852	C08_R_2h	W05_R_48h	-3.14906	0.00747896
Gmax_MSTRG.2327	W05_L_4h	C08_R_4h	-3.14651	0.000143254
Gmax_MSTRG.2328	W05_L_4h	C08_R_4h	-3.14651	0.000143254
Gmax_MSTRG.92737	C08_L_2h	W05_R_24h	-3.14502	0.0248282
Gmax_MSTRG.92738	C08_L_2h	W05_R_24h	-3.14502	0.0248282
Gmax_MSTRG.91601	W05_L_48h	W05_R_2h	-3.14348	0.00124094
Gmax_MSTRG.35921	C08_L_0h	W05_R_4h	-3.14307	0.0097484
Gmax_MSTRG.35921	C08_L_24h	C08_R_0h	-3.13849	0.000143254
Gmax_MSTRG.18616	W05_L_48h	C08_R_48h	-3.13558	0.000143254
Gmax_MSTRG.2387	W05_R_2h	C08_R_48h	-3.1312	0.0097484
Gmax_MSTRG.55710	W05_L_0h	C08_L_2h	-3.12823	0.00169342
Gmax_MSTRG.2327	W05_L_24h	C08_R_24h	-3.12741	0.000143254
Gmax_MSTRG.2328	W05_L_24h	C08_R_24h	-3.12741	0.000143254
Gmax_MSTRG.20071	W05_L_48h	W05_R_0h	-3.12603	0.0101215
Gmax_MSTRG.18616	W05_L_24h	W05_R_48h	-3.12518	0.000143254
Gmax_MSTRG.89972	W05_L_48h	C08_R_0h	-3.1225	0.0468194
Gmax_MSTRG.67151	W05_R_4h	W05_R_48h	-3.12099	0.0180117
Gmax_MSTRG.35921	C08_L_2h	W05_R_24h	-3.12034	0.00180467
Gmax_MSTRG.2387	W05_R_1h	W05_R_48h	-3.11598	0.000405084
Gmax_MSTRG.2327	C08_L_48h	W05_R_2h	-3.11378	0.000652596
Gmax_MSTRG.2328	C08_L_48h	W05_R_2h	-3.11378	0.000652596
Gmax_MSTRG.105072	W05_R_4h	C08_R_24h	-3.11151	0.000143254
Gmax_MSTRG.105073	W05_R_4h	C08_R_24h	-3.11151	0.000143254
Gmax_MSTRG.8225	C08_L_0h	C08_R_1h	-3.1087	0.0443371
Gmax_MSTRG.11852	C08_L_1h	C08_L_48h	-3.10821	0.000530083
Gmax_MSTRG.2327	W05_L_48h	C08_R_2h	-3.10661	0.000652596
Gmax_MSTRG.2328	W05_L_48h	C08_R_2h	-3.10661	0.000652596
Gmax_MSTRG.18616	C08_L_2h	C08_R_2h	-3.10098	0.000143254
Gmax_MSTRG.52140	W05_L_48h	W05_R_0h	-3.10018	0.011229
Gmax_MSTRG.2327	W05_L_4h	C08_R_24h	-3.09414	0.000143254
Gmax_MSTRG.2328	W05_L_4h	C08_R_24h	-3.09414	0.000143254
Gmax_MSTRG.11852	W05_L_1h	C08_R_4h	-3.0936	0.000143254
Gmax_MSTRG.2327	W05_L_24h	C08_R_48h	-3.09111	0.000143254
Gmax_MSTRG.2328	W05_L_24h	C08_R_48h	-3.09111	0.000143254
Gmax_MSTRG.89972	C08_L_48h	C08_R_2h	-3.0902	0.0182723
Gmax_MSTRG.90871	C08_R_1h	C08_R_24h	-3.08838	0.00124094
Gmax_MSTRG.28904	C08_L_24h	C08_R_48h	-3.08795	0.00651335
Gmax_MSTRG.17396	W05_L_48h	C08_R_2h	-3.08763	0.0150224
Gmax_MSTRG.2327	W05_L_0h	W05_R_2h	-3.08649	0.000773047
Gmax_MSTRG.2328	W05_L_0h	W05_R_2h	-3.08649	0.000773047
Gmax_MSTRG.71898	W05_R_2h	W05_R_48h	-3.08234	0.00256764
Gmax_MSTRG.11852	C08_L_1h	C08_R_24h	-3.08216	0.000405084
Gmax_MSTRG.96165	W05_L_0h	C08_R_1h	-3.08143	0.00169342
Gmax_MSTRG.71898	C08_L_2h	W05_R_0h	-3.08052	0.00146867
Gmax_MSTRG.18616	C08_L_4h	C08_R_2h	-3.07603	0.00027665
Gmax_MSTRG.2387	C08_R_1h	W05_R_48h	-3.07589	0.000405084
Gmax_MSTRG.28904	W05_L_48h	C08_R_24h	-3.07346	0.000143254
Gmax_MSTRG.52140	C08_L_48h	W05_R_48h	-3.07028	0.0227263
Gmax_MSTRG.48308	W05_R_2h	C08_R_24h	-3.06789	0.00341261
Gmax_MSTRG.2327	C08_L_24h	C08_R_0h	-3.06484	0.000143254
Gmax_MSTRG.2328	C08_L_24h	C08_R_0h	-3.06484	0.000143254
Gmax_MSTRG.17396	W05_L_48h	C08_R_24h	-3.06006	0.0150224
Gmax_MSTRG.2327	W05_L_4h	C08_R_48h	-3.05783	0.000143254
Gmax_MSTRG.2328	W05_L_4h	C08_R_48h	-3.05783	0.000143254
Gmax_MSTRG.92737	C08_L_4h	C08_R_0h	-3.05731	0.0166153
Gmax_MSTRG.92738	C08_L_4h	C08_R_0h	-3.05731	0.0166153
Gmax_MSTRG.18616	W05_L_4h	W05_R_2h	-3.05526	0.00180467
Gmax_MSTRG.71898	W05_L_1h	W05_R_48h	-3.05425	0.00256764
Gmax_MSTRG.55710	W05_L_24h	C08_L_24h	-3.05228	0.000143254
Gmax_MSTRG.71898	W05_L_2h	W05_R_24h	-3.04863	0.0221332
Gmax_MSTRG.71898	C08_R_1h	W05_R_24h	-3.04549	0.0221332
Gmax_MSTRG.17630	W05_L_24h	C08_R_0h	-3.04225	0.031274
Gmax_MSTRG.35921	C08_L_2h	W05_R_2h	-3.03946	0.000892001
Gmax_MSTRG.12568	W05_L_1h	C08_L_2h	-3.03461	0.0458918
Gmax_MSTRG.2327	W05_L_1h	C08_R_2h	-3.02955	0.000652596
Gmax_MSTRG.2328	W05_L_1h	C08_R_2h	-3.02955	0.000652596
Gmax_MSTRG.11852	C08_L_1h	W05_L_24h	-3.02745	0.000652596
Gmax_MSTRG.65615	C08_L_24h	W05_R_4h	-3.02614	0.0234878
Gmax_MSTRG.65617	C08_L_24h	W05_R_4h	-3.02614	0.0234878
Gmax_MSTRG.55710	C08_L_24h	W05_R_48h	-3.02432	0.0356426
Gmax_MSTRG.96165	W05_L_48h	W05_R_4h	-3.02036	0.000143254
Gmax_MSTRG.92737	C08_L_1h	C08_R_2h	-3.01982	0.00494544
Gmax_MSTRG.92738	C08_L_1h	C08_R_2h	-3.01982	0.00494544
Gmax_MSTRG.96165	W05_L_2h	C08_R_4h	-3.01775	0.011779
Gmax_MSTRG.7325	C08_R_1h	W05_R_24h	-3.01533	0.0266619
Gmax_MSTRG.55710	W05_L_2h	C08_R_24h	-3.01379	0.0097484
Gmax_MSTRG.92737	W05_L_2h	C08_R_0h	-3.01167	0.0166153
Gmax_MSTRG.92738	W05_L_2h	C08_R_0h	-3.01167	0.0166153
Gmax_MSTRG.2327	W05_L_48h	W05_R_2h	-3.00654	0.000773047
Gmax_MSTRG.2328	W05_L_48h	W05_R_2h	-3.00654	0.000773047
Gmax_MSTRG.2327	C08_L_4h	W05_R_1h	-3.00475	0.000143254
Gmax_MSTRG.2328	C08_L_4h	W05_R_1h	-3.00475	0.000143254
Gmax_MSTRG.70213	W05_R_2h	C08_R_48h	-3.00277	0.00661048
Gmax_MSTRG.84388	W05_R_1h	W05_R_48h	-2.99883	0.0191362
Gmax_MSTRG.28880	W05_L_24h	W05_R_24h	-2.99393	0.00423738
Gmax_MSTRG.2327	W05_L_2h	C08_R_2h	-2.99349	0.00100948
Gmax_MSTRG.2328	W05_L_2h	C08_R_2h	-2.99349	0.00100948
Gmax_MSTRG.71898	C08_L_2h	W05_R_4h	-2.99154	0.00246017
Gmax_MSTRG.105072	C08_R_1h	C08_R_24h	-2.98809	0.000143254
Gmax_MSTRG.105073	C08_R_1h	C08_R_24h	-2.98809	0.000143254
Gmax_MSTRG.96165	W05_L_0h	C08_L_0h	-2.98786	0.00100948
Gmax_MSTRG.92737	W05_L_4h	W05_R_1h	-2.98365	0.031519
Gmax_MSTRG.92738	W05_L_4h	W05_R_1h	-2.98365	0.031519
Gmax_MSTRG.42752	W05_L_24h	C08_L_48h	-2.97922	0.0328203
Gmax_MSTRG.52140	W05_L_48h	C08_R_24h	-2.97917	0.0108605
Gmax_MSTRG.103944	C08_R_1h	C08_R_4h	-2.97499	0.0130511
Gmax_MSTRG.8225	W05_L_0h	C08_R_4h	-2.96987	0.00709456
Gmax_MSTRG.92737	C08_L_0h	C08_R_2h	-2.96877	0.00631835
Gmax_MSTRG.92738	C08_L_0h	C08_R_2h	-2.96877	0.00631835
Gmax_MSTRG.18616	W05_L_0h	C08_R_2h	-2.9675	0.00027665
Gmax_MSTRG.92737	C08_L_1h	W05_R_2h	-2.96683	0.00670765
Gmax_MSTRG.92738	C08_L_1h	W05_R_2h	-2.96683	0.00670765
Gmax_MSTRG.96165	W05_L_48h	W05_R_1h	-2.96395	0.000143254
Gmax_MSTRG.2327	C08_L_0h	C08_R_1h	-2.96292	0.00757477
Gmax_MSTRG.2328	C08_L_0h	C08_R_1h	-2.96292	0.00757477
Gmax_MSTRG.2387	W05_R_2h	C08_R_24h	-2.96125	0.00909186
Gmax_MSTRG.92737	W05_L_1h	C08_R_0h	-2.96096	0.0208553
Gmax_MSTRG.92738	W05_L_1h	C08_R_0h	-2.96096	0.0208553
Gmax_MSTRG.11852	W05_R_4h	C08_R_48h	-2.96046	0.0130511
Gmax_MSTRG.92737	C08_R_1h	W05_R_24h	-2.95828	0.029141
Gmax_MSTRG.92738	C08_R_1h	W05_R_24h	-2.95828	0.029141
Gmax_MSTRG.11852	W05_L_1h	W05_R_0h	-2.95746	0.000143254
Gmax_MSTRG.89972	C08_L_24h	C08_R_2h	-2.95652	0.0220482
Gmax_MSTRG.70213	C08_R_1h	W05_R_48h	-2.95282	0.000530083
Gmax_MSTRG.8225	C08_L_24h	W05_R_1h	-2.94428	0.00299314
Gmax_MSTRG.39976	C08_R_2h	W05_R_24h	-2.93723	0.0354024
Gmax_MSTRG.52140	C08_L_4h	W05_R_48h	-2.93255	0.0274068
Gmax_MSTRG.92737	W05_L_4h	W05_R_24h	-2.93032	0.029141
Gmax_MSTRG.92738	W05_L_4h	W05_R_24h	-2.93032	0.029141
Gmax_MSTRG.2327	W05_L_1h	W05_R_2h	-2.92948	0.000773047
Gmax_MSTRG.2328	W05_L_1h	W05_R_2h	-2.92948	0.000773047
Gmax_MSTRG.28904	W05_L_2h	W05_R_48h	-2.92857	0.0174047
Gmax_MSTRG.20071	W05_L_48h	C08_R_2h	-2.9276	0.0132322
Gmax_MSTRG.70213	C08_R_1h	C08_R_24h	-2.92466	0.000652596
Gmax_MSTRG.11852	W05_L_2h	W05_L_48h	-2.92399	0.00484496
Gmax_MSTRG.92737	C08_L_2h	C08_R_0h	-2.92238	0.0208553
Gmax_MSTRG.92738	C08_L_2h	C08_R_0h	-2.92238	0.0208553
Gmax_MSTRG.84388	W05_R_1h	C08_R_48h	-2.91623	0.0180117
Gmax_MSTRG.92737	C08_L_0h	W05_R_2h	-2.91578	0.00670765
Gmax_MSTRG.92738	C08_L_0h	W05_R_2h	-2.91578	0.00670765
Gmax_MSTRG.17630	C08_L_24h	C08_R_0h	-2.90924	0.0366018
Gmax_MSTRG.67151	W05_L_24h	W05_R_48h	-2.90722	0.0217926
Gmax_MSTRG.17396	C08_L_48h	W05_R_24h	-2.90657	0.038276
Gmax_MSTRG.91601	W05_L_48h	W05_R_4h	-2.90447	0.0011257
Gmax_MSTRG.52140	C08_L_48h	W05_R_4h	-2.90314	0.0175788
Gmax_MSTRG.5126	C08_R_1h	W05_R_48h	-2.90011	0.00767068
Gmax_MSTRG.92737	C08_L_1h	C08_R_48h	-2.89966	0.00494544
Gmax_MSTRG.92738	C08_L_1h	C08_R_48h	-2.89966	0.00494544
Gmax_MSTRG.65615	C08_R_1h	W05_R_4h	-2.89793	0.0278202
Gmax_MSTRG.65617	C08_R_1h	W05_R_4h	-2.89793	0.0278202
Gmax_MSTRG.96165	W05_R_0h	C08_R_4h	-2.89767	0.0141309
Gmax_MSTRG.18616	C08_L_48h	C08_R_4h	-2.89731	0.000143254
Gmax_MSTRG.65615	C08_L_2h	W05_R_2h	-2.89479	0.0130511
Gmax_MSTRG.65617	C08_L_2h	W05_R_2h	-2.89479	0.0130511
Gmax_MSTRG.72422	C08_R_1h	C08_R_4h	-2.89357	0.0130511
Gmax_MSTRG.56841	W05_R_1h	C08_R_24h	-2.89343	0.000143254
Gmax_MSTRG.2327	W05_L_2h	W05_R_2h	-2.89342	0.000892001
Gmax_MSTRG.2328	W05_L_2h	W05_R_2h	-2.89342	0.000892001
Gmax_MSTRG.91601	W05_L_48h	C08_R_4h	-2.89162	0.00100948
Gmax_MSTRG.96165	C08_R_0h	C08_R_24h	-2.88715	0.0345187
Gmax_MSTRG.18616	C08_L_48h	W05_R_4h	-2.88209	0.000143254
Gmax_MSTRG.55710	W05_L_1h	C08_R_24h	-2.88058	0.0125077
Gmax_MSTRG.96165	W05_L_1h	C08_R_4h	-2.87886	0.0141309
Gmax_MSTRG.71898	C08_L_1h	C08_L_4h	-2.87698	0.00299314
Gmax_MSTRG.42752	W05_L_24h	W05_R_4h	-2.87095	0.0264122
Gmax_MSTRG.2327	W05_L_24h	W05_R_4h	-2.8677	0.000143254
Gmax_MSTRG.2328	W05_L_24h	W05_R_4h	-2.8677	0.000143254
Gmax_MSTRG.35921	C08_R_2h	W05_R_24h	-2.86635	0.00256764
Gmax_MSTRG.44490	C08_L_48h	W05_R_24h	-2.86578	0.0161757
Gmax_MSTRG.105072	C08_R_2h	W05_R_48h	-2.86144	0.000143254
Gmax_MSTRG.105073	C08_R_2h	W05_R_48h	-2.86144	0.000143254
Gmax_MSTRG.89972	C08_L_48h	C08_R_1h	-2.8613	0.0153783
Gmax_MSTRG.92737	C08_L_1h	W05_L_24h	-2.86029	0.00544459
Gmax_MSTRG.92738	C08_L_1h	W05_L_24h	-2.86029	0.00544459
Gmax_MSTRG.2327	C08_L_48h	W05_R_1h	-2.85822	0.000405084
Gmax_MSTRG.2328	C08_L_48h	W05_R_1h	-2.85822	0.000405084
Gmax_MSTRG.55710	W05_L_2h	C08_R_48h	-2.8572	0.00937346
Gmax_MSTRG.42752	W05_L_4h	C08_L_48h	-2.85207	0.0328203
Gmax_MSTRG.48308	W05_R_1h	W05_R_48h	-2.85135	0.000143254
Gmax_MSTRG.92737	C08_L_0h	C08_R_48h	-2.84861	0.00494544
Gmax_MSTRG.92738	C08_L_0h	C08_R_48h	-2.84861	0.00494544
Gmax_MSTRG.44490	W05_L_24h	C08_R_2h	-2.84458	0.0485202
Gmax_MSTRG.8225	W05_L_1h	C08_R_1h	-2.83721	0.0483661
Gmax_MSTRG.52140	C08_L_48h	W05_R_0h	-2.83548	0.0144881
Gmax_MSTRG.18616	C08_L_24h	C08_R_4h	-2.83502	0.000143254
Gmax_MSTRG.48308	W05_R_0h	C08_R_24h	-2.83446	0.00433903
Gmax_MSTRG.2327	W05_L_4h	W05_R_4h	-2.83442	0.000143254
Gmax_MSTRG.2328	W05_L_4h	W05_R_4h	-2.83442	0.000143254
Gmax_MSTRG.2327	C08_L_24h	C08_R_4h	-2.83287	0.000143254
Gmax_MSTRG.2328	C08_L_24h	C08_R_4h	-2.83287	0.000143254
Gmax_MSTRG.2327	W05_L_0h	W05_R_1h	-2.83093	0.000405084
Gmax_MSTRG.2328	W05_L_0h	W05_R_1h	-2.83093	0.000405084
Gmax_MSTRG.103944	W05_R_1h	C08_R_4h	-2.82871	0.0130511
Gmax_MSTRG.28880	W05_L_24h	C08_L_48h	-2.82868	0.00191537
Gmax_MSTRG.96165	W05_L_2h	C08_R_2h	-2.82624	0.00984168
Gmax_MSTRG.57161	W05_R_2h	W05_R_24h	-2.82495	0.0221332
Gmax_MSTRG.96165	C08_L_48h	C08_R_48h	-2.82476	0.0130511
Gmax_MSTRG.35921	C08_L_0h	W05_R_0h	-2.82355	0.00592733
Gmax_MSTRG.28904	W05_L_2h	W05_R_0h	-2.82292	0.0153783
Gmax_MSTRG.18616	C08_L_24h	W05_R_4h	-2.8198	0.000143254
Gmax_MSTRG.55710	W05_L_2h	W05_R_24h	-2.81232	0.00852656
Gmax_MSTRG.92737	C08_L_0h	W05_L_24h	-2.80924	0.00544459
Gmax_MSTRG.92738	C08_L_0h	W05_L_24h	-2.80924	0.00544459
Gmax_MSTRG.57161	C08_R_2h	W05_R_24h	-2.80127	0.0294698
Gmax_MSTRG.18616	C08_L_1h	C08_R_0h	-2.80101	0.00027665
Gmax_MSTRG.5126	C08_R_1h	C08_R_4h	-2.79293	0.00890412
Gmax_MSTRG.96165	W05_L_24h	C08_R_4h	-2.79214	0.0180117
Gmax_MSTRG.17630	C08_L_48h	W05_R_0h	-2.79138	0.00224391
Gmax_MSTRG.65615	C08_L_0h	W05_R_2h	-2.79015	0.0174913
Gmax_MSTRG.65617	C08_L_0h	W05_R_2h	-2.79015	0.0174913
Gmax_MSTRG.28880	C08_L_24h	C08_R_24h	-2.78478	0.0207697
Gmax_MSTRG.11852	C08_R_1h	W05_R_2h	-2.78266	0.000143254
Gmax_MSTRG.2327	C08_L_24h	C08_R_24h	-2.7805	0.000143254
Gmax_MSTRG.2328	C08_L_24h	C08_R_24h	-2.7805	0.000143254
Gmax_MSTRG.89972	C08_L_48h	C08_R_48h	-2.78037	0.0178381
Gmax_MSTRG.28880	C08_L_24h	W05_L_48h	-2.77937	0.0230655
Gmax_MSTRG.17396	C08_L_48h	C08_R_48h	-2.77633	0.0362019
Gmax_MSTRG.96165	W05_L_48h	W05_R_48h	-2.77631	0.00027665
Gmax_MSTRG.2387	C08_R_4h	C08_R_48h	-2.77439	0.0145773
Gmax_MSTRG.96165	C08_L_24h	C08_R_24h	-2.77337	0.0419934
Gmax_MSTRG.18616	W05_L_2h	W05_R_0h	-2.7719	0.000143254
Gmax_MSTRG.67151	W05_L_24h	C08_R_0h	-2.76645	0.0214512
Gmax_MSTRG.17396	C08_L_48h	W05_R_4h	-2.7659	0.0354024
Gmax_MSTRG.52140	C08_L_4h	W05_R_4h	-2.76541	0.0230655
Gmax_MSTRG.67151	C08_L_48h	C08_R_1h	-2.7622	0.00100948
Gmax_MSTRG.2327	W05_L_48h	W05_R_1h	-2.75098	0.000530083
Gmax_MSTRG.2328	W05_L_48h	W05_R_1h	-2.75098	0.000530083
Gmax_MSTRG.7325	C08_R_1h	W05_R_4h	-2.74986	0.0242411
Gmax_MSTRG.71898	C08_R_2h	W05_R_4h	-2.74759	0.00413514
Gmax_MSTRG.11852	W05_L_2h	C08_L_4h	-2.74681	0.00393032
Gmax_MSTRG.2327	C08_L_24h	C08_R_48h	-2.7442	0.000143254
Gmax_MSTRG.2328	C08_L_24h	C08_R_48h	-2.7442	0.000143254
Gmax_MSTRG.42752	W05_L_4h	W05_R_4h	-2.7438	0.033145
Gmax_MSTRG.35921	C08_L_4h	W05_R_4h	-2.74316	0.0170545
Gmax_MSTRG.35921	C08_L_24h	C08_R_4h	-2.74282	0.000143254
Gmax_MSTRG.42752	W05_L_24h	W05_R_2h	-2.73895	0.0305368
Gmax_MSTRG.11852	W05_R_24h	C08_R_48h	-2.73588	0.0174913
Gmax_MSTRG.8225	W05_L_24h	C08_R_4h	-2.73488	0.00946766
Gmax_MSTRG.18616	W05_L_4h	C08_R_2h	-2.73393	0.000652596
Gmax_MSTRG.44490	W05_L_24h	W05_R_2h	-2.7326	0.0467416
Gmax_MSTRG.89972	C08_L_24h	C08_R_1h	-2.72762	0.0192229
Gmax_MSTRG.71898	W05_R_1h	W05_R_4h	-2.72721	0.00423738
Gmax_MSTRG.55710	W05_L_1h	C08_R_48h	-2.72399	0.012144
Gmax_MSTRG.52140	W05_L_48h	W05_R_1h	-2.72247	0.00871564
Gmax_MSTRG.17396	W05_L_48h	C08_R_4h	-2.72194	0.0135034
Gmax_MSTRG.89972	W05_L_48h	C08_R_2h	-2.71912	0.0270763
Gmax_MSTRG.11852	C08_L_24h	W05_R_48h	-2.71905	0.012144
Gmax_MSTRG.8225	W05_L_48h	C08_R_4h	-2.71898	0.00946766
Gmax_MSTRG.17396	C08_L_48h	W05_R_1h	-2.71659	0.0345187
Gmax_MSTRG.52140	C08_L_48h	C08_R_24h	-2.71447	0.0140425
Gmax_MSTRG.2327	C08_L_4h	C08_R_0h	-2.71232	0.000143254
Gmax_MSTRG.2328	C08_L_4h	C08_R_0h	-2.71232	0.000143254
Gmax_MSTRG.11852	W05_L_1h	W05_R_24h	-2.71112	0.000143254
Gmax_MSTRG.18616	W05_L_1h	W05_R_0h	-2.7106	0.000143254
Gmax_MSTRG.50257	W05_L_4h	C08_L_48h	-2.70964	0.0298812
Gmax_MSTRG.92737	W05_L_4h	C08_R_0h	-2.70768	0.0267438
Gmax_MSTRG.92738	W05_L_4h	C08_R_0h	-2.70768	0.0267438
Gmax_MSTRG.11852	W05_L_2h	W05_L_4h	-2.70649	0.00246017
Gmax_MSTRG.96165	W05_R_0h	C08_R_2h	-2.70617	0.0125077
Gmax_MSTRG.18616	C08_L_2h	C08_R_0h	-2.70097	0.00027665
Gmax_MSTRG.8225	W05_L_0h	W05_R_1h	-2.70078	0.00382744
Gmax_MSTRG.35921	C08_L_1h	W05_R_4h	-2.69963	0.0176655
Gmax_MSTRG.17396	C08_L_48h	W05_R_2h	-2.69949	0.0361227
Gmax_MSTRG.42752	W05_L_24h	C08_R_4h	-2.6991	0.0268269
Gmax_MSTRG.52140	C08_L_4h	W05_R_0h	-2.69775	0.0188775
Gmax_MSTRG.96165	W05_L_4h	W05_R_4h	-2.69275	0.000143254
Gmax_MSTRG.56841	C08_R_2h	C08_R_48h	-2.69174	0.00027665
Gmax_MSTRG.28904	C08_L_24h	W05_R_1h	-2.68739	0.00330829
Gmax_MSTRG.96165	W05_L_1h	C08_R_2h	-2.68736	0.013323
Gmax_MSTRG.18616	W05_L_24h	C08_R_48h	-2.68518	0.000143254
Gmax_MSTRG.55710	W05_L_1h	W05_R_24h	-2.67911	0.0110452
Gmax_MSTRG.18616	C08_L_4h	C08_R_0h	-2.67602	0.00027665
Gmax_MSTRG.11852	W05_L_2h	C08_R_0h	-2.67506	0.00413514
Gmax_MSTRG.2327	W05_L_1h	W05_R_1h	-2.67392	0.000652596
Gmax_MSTRG.2328	W05_L_1h	W05_R_1h	-2.67392	0.000652596
Gmax_MSTRG.17630	W05_L_48h	C08_R_0h	-2.66945	0.0431674
Gmax_MSTRG.56841	C08_R_2h	W05_R_24h	-2.66763	0.000530083
Gmax_MSTRG.71898	C08_R_0h	W05_R_24h	-2.66552	0.0342771
Gmax_MSTRG.19570	W05_R_1h	C08_R_2h	-2.66458	0.000143254
Gmax_MSTRG.28904	W05_L_24h	C08_R_24h	-2.65729	0.000143254
Gmax_MSTRG.11852	W05_R_2h	W05_R_48h	-2.65617	0.0131418
Gmax_MSTRG.92737	C08_L_4h	C08_R_2h	-2.65469	0.0103064
Gmax_MSTRG.92738	C08_L_4h	C08_R_2h	-2.65469	0.0103064
Gmax_MSTRG.92737	W05_L_0h	W05_R_1h	-2.64916	0.0390703
Gmax_MSTRG.92738	W05_L_0h	W05_R_1h	-2.64916	0.0390703
Gmax_MSTRG.92737	C08_L_1h	C08_L_48h	-2.64721	0.00320363
Gmax_MSTRG.92738	C08_L_1h	C08_L_48h	-2.64721	0.00320363
Gmax_MSTRG.89972	C08_L_24h	C08_R_48h	-2.64669	0.0188775
Gmax_MSTRG.98287	W05_L_24h	W05_L_48h	-2.64637	0.00027665
Gmax_MSTRG.2387	W05_R_2h	W05_R_24h	-2.64473	0.0140425
Gmax_MSTRG.42752	W05_L_24h	C08_R_0h	-2.6441	0.0276549
Gmax_MSTRG.11852	C08_L_1h	C08_R_4h	-2.64047	0.000530083
Gmax_MSTRG.2327	W05_L_2h	W05_R_1h	-2.63786	0.000773047
Gmax_MSTRG.2328	W05_L_2h	W05_R_1h	-2.63786	0.000773047
Gmax_MSTRG.96165	W05_L_4h	W05_R_1h	-2.63635	0.000143254
Gmax_MSTRG.39976	C08_L_1h	W05_R_24h	-2.63308	0.0433225
Gmax_MSTRG.50257	C08_L_2h	C08_L_48h	-2.63014	0.0300456
Gmax_MSTRG.42752	W05_L_24h	C08_R_2h	-2.62994	0.0232352
Gmax_MSTRG.84388	W05_R_4h	W05_R_48h	-2.62992	0.0243251
Gmax_MSTRG.71898	C08_L_1h	C08_R_4h	-2.62916	0.000892001
Gmax_MSTRG.67151	C08_L_48h	C08_R_24h	-2.62734	0.000892001
Gmax_MSTRG.8225	C08_L_0h	W05_R_2h	-2.62378	0.0304548
Gmax_MSTRG.20462	C08_L_24h	W05_R_24h	-2.61833	0.0198269
Gmax_MSTRG.42752	W05_L_24h	C08_L_24h	-2.61727	0.0216223
Gmax_MSTRG.39976	W05_R_2h	W05_R_24h	-2.61532	0.0433225
Gmax_MSTRG.42752	W05_L_4h	W05_R_2h	-2.61179	0.0308651
Gmax_MSTRG.90871	W05_R_2h	C08_R_24h	-2.60977	0.00309869
Gmax_MSTRG.92737	W05_L_2h	C08_R_2h	-2.60906	0.0103064
Gmax_MSTRG.92738	W05_L_2h	C08_R_2h	-2.60906	0.0103064
Gmax_MSTRG.2387	C08_R_4h	C08_R_24h	-2.60443	0.0136835
Gmax_MSTRG.17396	W05_L_48h	W05_R_0h	-2.602	0.0110452
Gmax_MSTRG.92737	C08_L_4h	W05_R_2h	-2.6017	0.0095617
Gmax_MSTRG.92738	C08_L_4h	W05_R_2h	-2.6017	0.0095617
Gmax_MSTRG.55710	C08_L_0h	W05_R_48h	-2.60134	0.045658
Gmax_MSTRG.18616	C08_L_48h	W05_R_48h	-2.60108	0.000143254
Gmax_MSTRG.96165	W05_L_24h	C08_R_2h	-2.60064	0.013323
Gmax_MSTRG.17396	W05_L_48h	C08_R_1h	-2.59897	0.0111371
Gmax_MSTRG.92737	C08_L_0h	C08_L_48h	-2.59616	0.00320363
Gmax_MSTRG.92738	C08_L_0h	C08_L_48h	-2.59616	0.00320363
Gmax_MSTRG.94690	W05_L_0h	C08_L_4h	-2.59602	0.010676
Gmax_MSTRG.92737	W05_L_0h	W05_R_24h	-2.59583	0.0367617
Gmax_MSTRG.92738	W05_L_0h	W05_R_24h	-2.59583	0.0367617
Gmax_MSTRG.96165	W05_L_0h	W05_R_4h	-2.59275	0.000530083
Gmax_MSTRG.28904	W05_L_2h	C08_R_48h	-2.59266	0.0108605
Gmax_MSTRG.57161	C08_R_1h	C08_R_4h	-2.5916	0.000773047
Gmax_MSTRG.2327	C08_L_2h	C08_R_1h	-2.58895	0.0103064
Gmax_MSTRG.2328	C08_L_2h	C08_R_1h	-2.58895	0.0103064
Gmax_MSTRG.2327	C08_L_1h	C08_R_1h	-2.58489	0.013323
Gmax_MSTRG.2328	C08_L_1h	C08_R_1h	-2.58489	0.013323
Gmax_MSTRG.48308	C08_R_1h	W05_R_2h	-2.5791	0.000143254
Gmax_MSTRG.2387	C08_R_2h	W05_R_48h	-2.57839	0.00169342
Gmax_MSTRG.11852	W05_R_1h	W05_R_2h	-2.57797	0.000143254
Gmax_MSTRG.18616	C08_L_0h	W05_R_1h	-2.57756	0.0157337
Gmax_MSTRG.17396	C08_L_48h	C08_R_2h	-2.57673	0.0320903
Gmax_MSTRG.52140	C08_L_4h	C08_R_24h	-2.57673	0.0198269
Gmax_MSTRG.89972	C08_L_48h	W05_R_2h	-2.57451	0.0151117
Gmax_MSTRG.42752	W05_L_4h	C08_R_4h	-2.57195	0.0345995
Gmax_MSTRG.71898	W05_L_1h	W05_R_0h	-2.56977	0.00554384
Gmax_MSTRG.18616	W05_L_0h	C08_R_0h	-2.56748	0.00027665
Gmax_MSTRG.2327	C08_L_48h	C08_R_0h	-2.56579	0.000405084
Gmax_MSTRG.2328	C08_L_48h	C08_R_0h	-2.56579	0.000405084
Gmax_MSTRG.92737	C08_L_1h	C08_R_24h	-2.5639	0.00246017
Gmax_MSTRG.92738	C08_L_1h	C08_R_24h	-2.5639	0.00246017
Gmax_MSTRG.63677	W05_L_48h	C08_R_1h	-2.56079	0.000143254
Gmax_MSTRG.63678	W05_L_48h	C08_R_1h	-2.56079	0.000143254
Gmax_MSTRG.35921	C08_L_2h	W05_R_48h	-2.5596	0.00027665
Gmax_MSTRG.92737	W05_L_1h	C08_R_2h	-2.55834	0.0131418
Gmax_MSTRG.92738	W05_L_1h	C08_R_2h	-2.55834	0.0131418
Gmax_MSTRG.48308	C08_R_2h	W05_R_24h	-2.5569	0.000143254
Gmax_MSTRG.92737	W05_L_2h	W05_R_2h	-2.55607	0.0111371
Gmax_MSTRG.92738	W05_L_2h	W05_R_2h	-2.55607	0.0111371
Gmax_MSTRG.92741	C08_R_1h	W05_R_2h	-2.55162	0.00946766
Gmax_MSTRG.90871	C08_R_2h	W05_R_48h	-2.55082	0.000892001
Gmax_MSTRG.17396	C08_L_48h	C08_R_24h	-2.54916	0.0307005
Gmax_MSTRG.17630	C08_L_48h	C08_R_1h	-2.54812	0.00224391
Gmax_MSTRG.84388	W05_R_4h	C08_R_48h	-2.54733	0.0293876
Gmax_MSTRG.83081	C08_L_24h	C08_R_1h	-2.54686	0.000892001
Gmax_MSTRG.35921	C08_L_0h	W05_R_24h	-2.54569	0.00484496
Gmax_MSTRG.56841	C08_R_2h	W05_R_48h	-2.54241	0.00124094
Gmax_MSTRG.17396	W05_L_48h	C08_R_0h	-2.54213	0.0125077
Gmax_MSTRG.105072	C08_R_0h	C08_R_24h	-2.54077	0.000143254
Gmax_MSTRG.105073	C08_R_0h	C08_R_24h	-2.54077	0.000143254
Gmax_MSTRG.28904	C08_L_48h	C08_R_24h	-2.54001	0.000143254
Gmax_MSTRG.18616	C08_L_24h	W05_R_48h	-2.53879	0.000143254
Gmax_MSTRG.2327	W05_L_0h	C08_R_0h	-2.5385	0.000405084
Gmax_MSTRG.2328	W05_L_0h	C08_R_0h	-2.5385	0.000405084
Gmax_MSTRG.96165	W05_L_0h	W05_R_1h	-2.53634	0.000143254
Gmax_MSTRG.92737	C08_L_4h	C08_R_48h	-2.53454	0.00928005
Gmax_MSTRG.92738	C08_L_4h	C08_R_48h	-2.53454	0.00928005
Gmax_MSTRG.89972	C08_L_2h	C08_R_2h	-2.53356	0.0367617
Gmax_MSTRG.90871	C08_R_2h	W05_R_24h	-2.52887	0.00027665
Gmax_MSTRG.17506	W05_R_1h	C08_R_4h	-2.52702	0.0015814
Gmax_MSTRG.89972	C08_L_48h	W05_R_4h	-2.52112	0.0143987
Gmax_MSTRG.2327	C08_L_24h	W05_R_4h	-2.52079	0.000143254
Gmax_MSTRG.2328	C08_L_24h	W05_R_4h	-2.52079	0.000143254
Gmax_MSTRG.92737	C08_L_2h	C08_R_2h	-2.51977	0.0131418
Gmax_MSTRG.92738	C08_L_2h	C08_R_2h	-2.51977	0.0131418
Gmax_MSTRG.18616	W05_L_48h	W05_R_24h	-2.51835	0.000143254
Gmax_MSTRG.20071	W05_L_1h	W05_R_0h	-2.51741	0.0216223
Gmax_MSTRG.42752	W05_L_4h	C08_R_0h	-2.51695	0.0352421
Gmax_MSTRG.82861	C08_R_1h	W05_R_48h	-2.51526	0.00805247
Gmax_MSTRG.20071	W05_L_48h	W05_R_24h	-2.51436	0.00747896
Gmax_MSTRG.92737	C08_L_0h	C08_R_24h	-2.51285	0.00246017
Gmax_MSTRG.92738	C08_L_0h	C08_R_24h	-2.51285	0.00246017
Gmax_MSTRG.55710	W05_L_4h	C08_L_4h	-2.50954	0.000405084
Gmax_MSTRG.67151	W05_R_4h	W05_R_24h	-2.50921	0.00909186
Gmax_MSTRG.71898	W05_R_2h	W05_R_4h	-2.50886	0.00651335
Gmax_MSTRG.92737	W05_L_1h	W05_R_2h	-2.50536	0.0111371
Gmax_MSTRG.92738	W05_L_1h	W05_R_2h	-2.50536	0.0111371
Gmax_MSTRG.11852	C08_L_1h	W05_R_0h	-2.50433	0.000143254
Gmax_MSTRG.42752	W05_L_4h	C08_R_2h	-2.50278	0.0297164
Gmax_MSTRG.35921	C08_L_24h	C08_R_1h	-2.50236	0.000143254
Gmax_MSTRG.52140	W05_L_48h	C08_R_1h	-2.49819	0.00670765
Gmax_MSTRG.92737	C08_L_4h	W05_L_24h	-2.49516	0.00984168
Gmax_MSTRG.92738	C08_L_4h	W05_L_24h	-2.49516	0.00984168
Gmax_MSTRG.89972	W05_L_48h	C08_R_1h	-2.49021	0.0245769
Gmax_MSTRG.42752	W05_L_4h	C08_L_24h	-2.49012	0.0267438
Gmax_MSTRG.92737	W05_L_2h	C08_R_48h	-2.4889	0.00937346
Gmax_MSTRG.92738	W05_L_2h	C08_R_48h	-2.4889	0.00937346
Gmax_MSTRG.21548	C08_R_2h	W05_R_48h	-2.48887	0.0235723
Gmax_MSTRG.11852	W05_L_1h	W05_R_4h	-2.48654	0.000143254
Gmax_MSTRG.67151	W05_R_2h	W05_R_48h	-2.48469	0.0358035
Gmax_MSTRG.71898	W05_L_1h	W05_R_4h	-2.48078	0.0068049
Gmax_MSTRG.2327	C08_L_4h	C08_R_4h	-2.48036	0.000143254
Gmax_MSTRG.2328	C08_L_4h	C08_R_4h	-2.48036	0.000143254
Gmax_MSTRG.7325	C08_R_1h	C08_R_48h	-2.46846	0.0195682
Gmax_MSTRG.92737	C08_L_2h	W05_R_2h	-2.46678	0.011229
Gmax_MSTRG.92738	C08_L_2h	W05_R_2h	-2.46678	0.011229
Gmax_MSTRG.8225	W05_L_24h	W05_R_1h	-2.46579	0.00670765
Gmax_MSTRG.35921	C08_L_0h	W05_R_2h	-2.46481	0.00267461
Gmax_MSTRG.11852	C08_L_24h	W05_L_48h	-2.45866	0.0115039
Gmax_MSTRG.2327	W05_L_48h	C08_R_0h	-2.45855	0.000405084
Gmax_MSTRG.2328	W05_L_48h	C08_R_0h	-2.45855	0.000405084
Gmax_MSTRG.52140	C08_L_48h	W05_R_1h	-2.45777	0.0137736
Gmax_MSTRG.90871	W05_R_1h	C08_R_24h	-2.453	0.00514565
Gmax_MSTRG.8225	W05_L_48h	W05_R_1h	-2.44989	0.00728625
Gmax_MSTRG.92737	W05_L_2h	W05_L_24h	-2.44953	0.010676
Gmax_MSTRG.92738	W05_L_2h	W05_L_24h	-2.44953	0.010676
Gmax_MSTRG.96165	W05_L_4h	W05_R_48h	-2.4487	0.000892001
Gmax_MSTRG.96165	W05_L_0h	C08_L_2h	-2.44288	0.000530083
Gmax_MSTRG.89972	C08_L_24h	W05_R_2h	-2.44083	0.0169669
Gmax_MSTRG.92737	W05_L_1h	C08_R_48h	-2.43819	0.0108605
Gmax_MSTRG.92738	W05_L_1h	C08_R_48h	-2.43819	0.0108605
Gmax_MSTRG.8225	W05_L_0h	C08_L_2h	-2.43196	0.00320363
Gmax_MSTRG.11852	W05_L_2h	C08_L_48h	-2.43069	0.00246017
Gmax_MSTRG.35921	C08_L_48h	W05_R_4h	-2.43013	0.0243251
Gmax_MSTRG.89972	C08_L_48h	C08_R_24h	-2.42861	0.0103993
Gmax_MSTRG.2327	C08_L_4h	C08_R_24h	-2.42799	0.000143254
Gmax_MSTRG.2328	C08_L_4h	C08_R_24h	-2.42799	0.000143254
Gmax_MSTRG.20071	W05_L_48h	W05_R_2h	-2.42529	0.00661048
Gmax_MSTRG.35921	C08_L_4h	W05_R_0h	-2.42364	0.0132322
Gmax_MSTRG.50257	C08_L_1h	C08_L_48h	-2.42176	0.039863
Gmax_MSTRG.48308	C08_R_2h	C08_R_4h	-2.41475	0.000143254
Gmax_MSTRG.105072	C08_R_2h	C08_R_48h	-2.41443	0.000143254
Gmax_MSTRG.105073	C08_R_2h	C08_R_48h	-2.41443	0.000143254
Gmax_MSTRG.55710	W05_L_1h	C08_L_1h	-2.41336	0.00984168
Gmax_MSTRG.2327	C08_L_0h	C08_R_2h	-2.41021	0.00372439
Gmax_MSTRG.2328	C08_L_0h	C08_R_2h	-2.41021	0.00372439
Gmax_MSTRG.89972	W05_L_48h	C08_R_48h	-2.40928	0.0264122
Gmax_MSTRG.91601	W05_L_24h	C08_R_2h	-2.40874	0.0110452
Gmax_MSTRG.55710	W05_L_2h	C08_L_2h	-2.40797	0.00612319
Gmax_MSTRG.96165	W05_L_48h	C08_L_48h	-2.40775	0.000143254
Gmax_MSTRG.90871	C08_R_1h	W05_R_48h	-2.4076	0.0013552
Gmax_MSTRG.96165	C08_R_0h	C08_R_4h	-2.4056	0.0259124
Gmax_MSTRG.71898	C08_R_4h	W05_R_24h	-2.4056	0.0481346
Gmax_MSTRG.11852	W05_L_2h	C08_R_24h	-2.40465	0.00235217
Gmax_MSTRG.92737	C08_L_2h	C08_R_48h	-2.39961	0.0115955
Gmax_MSTRG.92738	C08_L_2h	C08_R_48h	-2.39961	0.0115955
Gmax_MSTRG.92737	W05_L_1h	W05_L_24h	-2.39881	0.011229
Gmax_MSTRG.92738	W05_L_1h	W05_L_24h	-2.39881	0.011229
Gmax_MSTRG.48308	C08_R_1h	W05_R_4h	-2.39688	0.000143254
Gmax_MSTRG.105072	W05_R_1h	C08_R_24h	-2.39437	0.000143254
Gmax_MSTRG.105073	W05_R_1h	C08_R_24h	-2.39437	0.000143254
Gmax_MSTRG.2327	C08_L_4h	C08_R_48h	-2.39168	0.000143254
Gmax_MSTRG.2328	C08_L_4h	C08_R_48h	-2.39168	0.000143254
Gmax_MSTRG.35921	C08_L_24h	C08_L_48h	-2.39124	0.000143254
Gmax_MSTRG.105072	C08_R_4h	W05_R_24h	-2.38851	0.000143254
Gmax_MSTRG.105073	C08_R_4h	W05_R_24h	-2.38851	0.000143254
Gmax_MSTRG.89972	C08_L_24h	W05_R_4h	-2.38743	0.0170545
Gmax_MSTRG.17396	C08_L_2h	C08_R_48h	-2.38654	0.0482107
Gmax_MSTRG.70213	W05_R_1h	C08_R_4h	-2.38628	0.000143254
Gmax_MSTRG.28904	W05_R_24h	W05_R_48h	-2.38601	0.032739
Gmax_MSTRG.20071	W05_L_1h	W05_L_4h	-2.38568	0.0179244
Gmax_MSTRG.90871	C08_R_1h	W05_R_24h	-2.38565	0.000530083
Gmax_MSTRG.20071	W05_R_1h	C08_R_2h	-2.38552	0.0244095
Gmax_MSTRG.50257	W05_L_2h	C08_L_48h	-2.38443	0.039863
Gmax_MSTRG.2327	W05_L_1h	C08_R_0h	-2.38149	0.000405084
Gmax_MSTRG.2328	W05_L_1h	C08_R_0h	-2.38149	0.000405084
Gmax_MSTRG.35921	C08_L_1h	W05_R_0h	-2.38011	0.0136835
Gmax_MSTRG.12568	W05_L_1h	C08_L_24h	-2.37932	0.0303729
Gmax_MSTRG.17396	C08_L_2h	W05_R_4h	-2.37611	0.0476716
Gmax_MSTRG.14747	W05_R_1h	C08_R_24h	-2.37596	0.0129614
Gmax_MSTRG.92737	W05_L_0h	C08_R_0h	-2.37318	0.0373999
Gmax_MSTRG.92738	W05_L_0h	C08_R_0h	-2.37318	0.0373999
Gmax_MSTRG.56841	C08_R_1h	C08_R_4h	-2.37121	0.000143254
Gmax_MSTRG.11852	C08_R_2h	C08_R_24h	-2.36932	0.00256764
Gmax_MSTRG.71898	C08_L_1h	C08_R_0h	-2.36924	0.000143254
Gmax_MSTRG.90871	C08_R_4h	C08_R_24h	-2.36887	0.00573081
Gmax_MSTRG.96165	W05_L_2h	C08_R_1h	-2.36882	0.00582904
Gmax_MSTRG.8225	C08_L_24h	W05_R_4h	-2.36864	0.00100948
Gmax_MSTRG.91601	C08_L_24h	C08_R_2h	-2.36423	0.011229
Gmax_MSTRG.92737	C08_L_2h	W05_L_24h	-2.36024	0.011229
Gmax_MSTRG.92738	C08_L_2h	W05_L_24h	-2.36024	0.011229
Gmax_MSTRG.93044	W05_R_2h	C08_R_24h	-2.35729	0.00224391
Gmax_MSTRG.56841	C08_L_1h	C08_R_48h	-2.35514	0.00180467
Gmax_MSTRG.70213	W05_R_1h	W05_R_24h	-2.35314	0.000143254
Gmax_MSTRG.8225	W05_L_1h	W05_R_2h	-2.35229	0.0392297
Gmax_MSTRG.70213	W05_R_2h	W05_R_48h	-2.35227	0.00330829
Gmax_MSTRG.11852	W05_L_2h	W05_L_24h	-2.34994	0.00320363
Gmax_MSTRG.96165	W05_L_0h	W05_R_48h	-2.3487	0.0011257
Gmax_MSTRG.2327	W05_L_2h	C08_R_0h	-2.34543	0.000530083
Gmax_MSTRG.2328	W05_L_2h	C08_R_0h	-2.34543	0.000530083
Gmax_MSTRG.94690	W05_L_48h	C08_L_48h	-2.34383	0.00256764
Gmax_MSTRG.18616	W05_L_4h	C08_R_0h	-2.33392	0.000773047
Gmax_MSTRG.2327	C08_L_48h	C08_R_4h	-2.33382	0.000143254
Gmax_MSTRG.2328	C08_L_48h	C08_R_4h	-2.33382	0.000143254
Gmax_MSTRG.92737	C08_R_1h	C08_R_2h	-2.33303	0.0159984
Gmax_MSTRG.92738	C08_R_1h	C08_R_2h	-2.33303	0.0159984
Gmax_MSTRG.56841	C08_L_1h	W05_R_24h	-2.33103	0.00202544
Gmax_MSTRG.91601	W05_L_24h	W05_R_2h	-2.32929	0.00670765
Gmax_MSTRG.17396	C08_L_2h	W05_R_1h	-2.3268	0.0448816
Gmax_MSTRG.89972	W05_L_24h	C08_R_2h	-2.3256	0.0385151
Gmax_MSTRG.52140	W05_L_48h	C08_R_2h	-2.32494	0.00454203
Gmax_MSTRG.39976	C08_R_2h	W05_R_48h	-2.32422	0.0201707
Gmax_MSTRG.70213	W05_R_2h	C08_R_24h	-2.32412	0.00341261
Gmax_MSTRG.11852	C08_L_2h	W05_R_48h	-2.32258	0.0191362
Gmax_MSTRG.8225	C08_L_24h	C08_R_0h	-2.32186	0.00224391
Gmax_MSTRG.52140	C08_L_4h	W05_R_1h	-2.32004	0.0176655
Gmax_MSTRG.35921	C08_R_1h	W05_R_4h	-2.31901	0.0317641
Gmax_MSTRG.20071	W05_L_1h	C08_R_2h	-2.31898	0.0272419
Gmax_MSTRG.71898	C08_R_24h	W05_R_48h	-2.31859	0.0113206
Gmax_MSTRG.2327	W05_R_0h	C08_R_1h	-2.31602	0.0212809
Gmax_MSTRG.2328	W05_R_0h	C08_R_1h	-2.31602	0.0212809
Gmax_MSTRG.57161	C08_R_1h	W05_R_4h	-2.31053	0.000405084
Gmax_MSTRG.2327	C08_L_0h	W05_R_2h	-2.31014	0.0044406
Gmax_MSTRG.2328	C08_L_0h	W05_R_2h	-2.31014	0.0044406
Gmax_MSTRG.2327	W05_L_0h	C08_R_4h	-2.30653	0.000143254
Gmax_MSTRG.2328	W05_L_0h	C08_R_4h	-2.30653	0.000143254
Gmax_MSTRG.35921	C08_R_2h	W05_R_48h	-2.30561	0.00146867
Gmax_MSTRG.92737	W05_L_4h	C08_R_2h	-2.30506	0.0208553
Gmax_MSTRG.92738	W05_L_4h	C08_R_2h	-2.30506	0.0208553
Gmax_MSTRG.89972	C08_L_2h	C08_R_1h	-2.30465	0.0358819
Gmax_MSTRG.18616	C08_L_1h	W05_R_0h	-2.30211	0.000143254
Gmax_MSTRG.2387	W05_R_4h	C08_R_48h	-2.30207	0.0300456
Gmax_MSTRG.17506	W05_R_1h	C08_R_48h	-2.2993	0.00202544
Gmax_MSTRG.67151	C08_L_24h	W05_R_48h	-2.2991	0.0490588
Gmax_MSTRG.71898	W05_L_2h	W05_R_48h	-2.29857	0.0113206
Gmax_MSTRG.44490	W05_L_24h	W05_R_24h	-2.2985	0.0409688
Gmax_MSTRG.55710	W05_L_0h	C08_L_4h	-2.29743	0.000652596
Gmax_MSTRG.2327	W05_L_24h	W05_R_0h	-2.2965	0.000143254
Gmax_MSTRG.2328	W05_L_24h	W05_R_0h	-2.2965	0.000143254
Gmax_MSTRG.67151	W05_L_24h	W05_R_24h	-2.29544	0.0144881
Gmax_MSTRG.71898	C08_R_1h	W05_R_48h	-2.29543	0.0113206
Gmax_MSTRG.89972	C08_L_24h	C08_R_24h	-2.29493	0.0141309
Gmax_MSTRG.96165	C08_L_24h	C08_R_4h	-2.29181	0.0341967
Gmax_MSTRG.11852	C08_R_1h	C08_R_2h	-2.28977	0.000143254
Gmax_MSTRG.17630	C08_L_48h	W05_R_1h	-2.28966	0.00235217
Gmax_MSTRG.2387	C08_R_4h	W05_R_24h	-2.28792	0.0230655
Gmax_MSTRG.8225	C08_L_48h	W05_R_2h	-2.28747	0.0495223
Gmax_MSTRG.91601	C08_L_24h	W05_R_2h	-2.28478	0.00852656
Gmax_MSTRG.92737	C08_L_4h	C08_L_48h	-2.28208	0.00670765
Gmax_MSTRG.92738	C08_L_4h	C08_L_48h	-2.28208	0.00670765
Gmax_MSTRG.2327	C08_L_48h	C08_R_24h	-2.28145	0.000143254
Gmax_MSTRG.2328	C08_L_48h	C08_R_24h	-2.28145	0.000143254
Gmax_MSTRG.92737	C08_R_1h	W05_R_2h	-2.28004	0.016352
Gmax_MSTRG.92738	C08_R_1h	W05_R_2h	-2.28004	0.016352
Gmax_MSTRG.55710	W05_L_1h	C08_L_2h	-2.27475	0.00909186
Gmax_MSTRG.14747	W05_R_1h	C08_R_4h	-2.26732	0.0131418
Gmax_MSTRG.2327	W05_L_4h	W05_R_0h	-2.26323	0.000143254
Gmax_MSTRG.2328	W05_L_4h	W05_R_0h	-2.26323	0.000143254
Gmax_MSTRG.11852	C08_L_1h	W05_R_24h	-2.25799	0.00027665
Gmax_MSTRG.2327	W05_L_0h	C08_R_24h	-2.25416	0.000143254
Gmax_MSTRG.2328	W05_L_0h	C08_R_24h	-2.25416	0.000143254
Gmax_MSTRG.92737	W05_L_4h	W05_R_2h	-2.25207	0.016352
Gmax_MSTRG.92738	W05_L_4h	W05_R_2h	-2.25207	0.016352
Gmax_MSTRG.96165	W05_R_0h	C08_R_1h	-2.24875	0.00757477
Gmax_MSTRG.2327	C08_L_48h	C08_R_48h	-2.24515	0.000143254
Gmax_MSTRG.2328	C08_L_48h	C08_R_48h	-2.24515	0.000143254
Gmax_MSTRG.55710	C08_L_24h	C08_R_24h	-2.24493	0.0321717
Gmax_MSTRG.39976	C08_L_1h	C08_L_4h	-2.24379	0.0415992
Gmax_MSTRG.92737	W05_L_2h	C08_L_48h	-2.23645	0.00719012
Gmax_MSTRG.92738	W05_L_2h	C08_L_48h	-2.23645	0.00719012
Gmax_MSTRG.52140	C08_L_48h	C08_R_1h	-2.23348	0.0103993
Gmax_MSTRG.96165	W05_L_1h	C08_R_1h	-2.22994	0.00757477
Gmax_MSTRG.20071	W05_L_48h	C08_L_48h	-2.22895	0.00728625
Gmax_MSTRG.7325	C08_R_1h	W05_R_48h	-2.22729	0.0155564
Gmax_MSTRG.94690	W05_L_0h	W05_L_4h	-2.2267	0.0103064
Gmax_MSTRG.2327	W05_L_48h	C08_R_4h	-2.22658	0.000143254
Gmax_MSTRG.2328	W05_L_48h	C08_R_4h	-2.22658	0.000143254
Gmax_MSTRG.89972	C08_L_2h	C08_R_48h	-2.22372	0.0337112
Gmax_MSTRG.8225	C08_L_4h	W05_R_2h	-2.22	0.0498304
Gmax_MSTRG.56841	C08_R_1h	W05_R_4h	-2.21975	0.000143254
Gmax_MSTRG.2327	W05_L_0h	C08_R_48h	-2.21786	0.000143254
Gmax_MSTRG.2328	W05_L_0h	C08_R_48h	-2.21786	0.000143254
Gmax_MSTRG.96165	C08_R_0h	C08_R_2h	-2.21409	0.0247442
Gmax_MSTRG.92737	C08_R_1h	C08_R_48h	-2.21287	0.0156449
Gmax_MSTRG.92738	C08_R_1h	C08_R_48h	-2.21287	0.0156449
Gmax_MSTRG.17396	C08_L_48h	C08_R_4h	-2.21104	0.0289768
Gmax_MSTRG.11852	C08_L_24h	C08_R_0h	-2.20973	0.0104913
Gmax_MSTRG.90871	C08_R_2h	C08_R_48h	-2.20809	0.000405084
Gmax_MSTRG.28880	C08_L_24h	W05_R_24h	-2.20765	0.0160872
Gmax_MSTRG.84388	C08_R_2h	W05_R_24h	-2.20605	0.00235217
Gmax_MSTRG.56841	C08_L_1h	W05_R_48h	-2.20581	0.00246017
Gmax_MSTRG.89972	W05_L_48h	W05_R_2h	-2.20342	0.0219627
Gmax_MSTRG.18616	C08_L_2h	W05_R_0h	-2.20207	0.000143254
Gmax_MSTRG.35921	C08_R_24h	W05_R_48h	-2.19984	0.00191537
Gmax_MSTRG.28904	W05_L_48h	W05_R_24h	-2.1991	0.000143254
Gmax_MSTRG.84388	C08_R_2h	C08_R_24h	-2.19887	0.00341261
Gmax_MSTRG.92737	C08_L_4h	C08_R_24h	-2.19877	0.0068049
Gmax_MSTRG.92738	C08_L_4h	C08_R_24h	-2.19877	0.0068049
Gmax_MSTRG.28904	W05_L_2h	W05_R_1h	-2.19209	0.00843208
Gmax_MSTRG.17396	C08_L_2h	C08_R_2h	-2.18694	0.0446482
Gmax_MSTRG.92737	W05_L_1h	C08_L_48h	-2.18573	0.00833724
Gmax_MSTRG.92738	W05_L_1h	C08_L_48h	-2.18573	0.00833724
Gmax_MSTRG.92737	W05_L_4h	C08_R_48h	-2.1849	0.0156449
Gmax_MSTRG.92738	W05_L_4h	C08_R_48h	-2.1849	0.0156449
Gmax_MSTRG.79666	W05_L_1h	W05_L_24h	-2.18237	0.0467416
Gmax_MSTRG.96165	W05_L_4h	C08_L_4h	-2.18214	0.000405084
Gmax_MSTRG.18616	C08_L_4h	W05_R_0h	-2.17712	0.000143254
Gmax_MSTRG.105072	W05_R_2h	W05_R_24h	-2.17568	0.000143254
Gmax_MSTRG.105073	W05_R_2h	W05_R_24h	-2.17568	0.000143254
Gmax_MSTRG.2327	W05_L_48h	C08_R_24h	-2.17421	0.000143254
Gmax_MSTRG.2328	W05_L_48h	C08_R_24h	-2.17421	0.000143254
Gmax_MSTRG.2327	C08_L_4h	W05_R_4h	-2.16827	0.000143254
Gmax_MSTRG.2328	C08_L_4h	W05_R_4h	-2.16827	0.000143254
Gmax_MSTRG.18616	C08_L_48h	C08_R_48h	-2.16108	0.000143254
Gmax_MSTRG.17506	W05_R_1h	C08_R_24h	-2.16	0.00191537
Gmax_MSTRG.67151	C08_L_24h	C08_R_0h	-2.15832	0.0436345
Gmax_MSTRG.71898	C08_L_2h	C08_L_4h	-2.15729	0.0141309
Gmax_MSTRG.92737	W05_L_2h	C08_R_24h	-2.15314	0.00767068
Gmax_MSTRG.92738	W05_L_2h	C08_R_24h	-2.15314	0.00767068
Gmax_MSTRG.89972	W05_L_48h	W05_R_4h	-2.15003	0.025996
Gmax_MSTRG.2327	W05_L_1h	C08_R_4h	-2.14952	0.000405084
Gmax_MSTRG.2328	W05_L_1h	C08_R_4h	-2.14952	0.000405084
Gmax_MSTRG.92737	C08_L_2h	C08_L_48h	-2.14716	0.0103064
Gmax_MSTRG.92738	C08_L_2h	C08_L_48h	-2.14716	0.0103064
Gmax_MSTRG.71898	C08_L_1h	C08_R_48h	-2.14681	0.0299632
Gmax_MSTRG.35921	C08_L_4h	W05_R_24h	-2.14578	0.0103993
Gmax_MSTRG.92737	W05_L_4h	W05_L_24h	-2.14553	0.0180992
Gmax_MSTRG.92738	W05_L_4h	W05_L_24h	-2.14553	0.0180992
Gmax_MSTRG.96165	W05_L_24h	C08_R_1h	-2.14322	0.010214
Gmax_MSTRG.2327	W05_L_48h	C08_R_48h	-2.13791	0.000143254
Gmax_MSTRG.2328	W05_L_48h	C08_R_48h	-2.13791	0.000143254
Gmax_MSTRG.18616	C08_L_0h	W05_R_2h	-2.13356	0.0109529
Gmax_MSTRG.2387	W05_R_4h	C08_R_24h	-2.13212	0.0293876
Gmax_MSTRG.8225	W05_L_0h	W05_R_4h	-2.12515	0.00191537
Gmax_MSTRG.56841	W05_R_2h	C08_R_48h	-2.12437	0.00341261
Gmax_MSTRG.2327	W05_L_24h	W05_R_48h	-2.1239	0.000143254
Gmax_MSTRG.2328	W05_L_24h	W05_R_48h	-2.1239	0.000143254
Gmax_MSTRG.57161	W05_R_1h	C08_R_4h	-2.11738	0.00288736
Gmax_MSTRG.92737	C08_L_1h	W05_L_48h	-2.11714	0.00180467
Gmax_MSTRG.92738	C08_L_1h	W05_L_48h	-2.11714	0.00180467
Gmax_MSTRG.20071	W05_L_48h	W05_R_4h	-2.11555	0.00909186
Gmax_MSTRG.2327	W05_L_2h	C08_R_4h	-2.11346	0.000530083
Gmax_MSTRG.2328	W05_L_2h	C08_R_4h	-2.11346	0.000530083
Gmax_MSTRG.35921	C08_L_48h	W05_R_0h	-2.1106	0.0239054
Gmax_MSTRG.52140	W05_L_48h	C08_R_48h	-2.11009	0.00573081
Gmax_MSTRG.56841	W05_R_1h	C08_R_4h	-2.10998	0.000143254
Gmax_MSTRG.92737	W05_L_1h	C08_R_24h	-2.10242	0.00862127
Gmax_MSTRG.92738	W05_L_1h	C08_R_24h	-2.10242	0.00862127
Gmax_MSTRG.35921	C08_L_1h	W05_R_24h	-2.10225	0.0119619
Gmax_MSTRG.98287	C08_L_24h	W05_L_48h	-2.10045	0.000892001
Gmax_MSTRG.96165	C08_L_24h	C08_R_2h	-2.10031	0.0309469
Gmax_MSTRG.56841	W05_R_2h	W05_R_24h	-2.10026	0.00413514
Gmax_MSTRG.18616	C08_L_24h	C08_R_48h	-2.09879	0.000143254
Gmax_MSTRG.2327	W05_L_1h	C08_R_24h	-2.09715	0.000405084
Gmax_MSTRG.2328	W05_L_1h	C08_R_24h	-2.09715	0.000405084
Gmax_MSTRG.89972	W05_L_24h	C08_R_1h	-2.09669	0.0436345
Gmax_MSTRG.52140	C08_L_4h	C08_R_1h	-2.09575	0.0157337
Gmax_MSTRG.67151	C08_L_48h	C08_R_2h	-2.09407	0.0011257
Gmax_MSTRG.17396	C08_L_48h	W05_R_0h	-2.0911	0.0267438
Gmax_MSTRG.2327	W05_L_4h	W05_R_48h	-2.09063	0.000143254
Gmax_MSTRG.2328	W05_L_4h	W05_R_48h	-2.09063	0.000143254
Gmax_MSTRG.91601	W05_L_24h	W05_R_4h	-2.09028	0.00814757
Gmax_MSTRG.55710	C08_L_24h	C08_R_48h	-2.08834	0.0295523
Gmax_MSTRG.17396	C08_L_48h	C08_R_1h	-2.08807	0.0287291
Gmax_MSTRG.44039	C08_R_0h	C08_R_1h	-2.08571	0.000143254
Gmax_MSTRG.44040	C08_R_0h	C08_R_1h	-2.08571	0.000143254
Gmax_MSTRG.84388	W05_R_2h	W05_R_24h	-2.0851	0.00372439
Gmax_MSTRG.11852	W05_R_1h	C08_R_2h	-2.08508	0.000143254
Gmax_MSTRG.89972	W05_L_0h	C08_R_1h	-2.08268	0.0436345
Gmax_MSTRG.96165	W05_L_0h	C08_L_4h	-2.08214	0.000405084
Gmax_MSTRG.96165	W05_L_4h	C08_L_48h	-2.08014	0.00027665
Gmax_MSTRG.8225	W05_L_0h	C08_R_0h	-2.07837	0.00330829
Gmax_MSTRG.84388	W05_R_2h	C08_R_24h	-2.07792	0.00484496
Gmax_MSTRG.91601	W05_L_24h	C08_R_4h	-2.07743	0.0104913
Gmax_MSTRG.89972	C08_L_48h	W05_R_1h	-2.07687	0.00890412
Gmax_MSTRG.19570	W05_L_1h	C08_L_2h	-2.07183	0.00767068
Gmax_MSTRG.18616	W05_L_0h	W05_R_0h	-2.06859	0.000405084
Gmax_MSTRG.18616	W05_L_24h	W05_R_24h	-2.06795	0.000143254
Gmax_MSTRG.92737	C08_L_0h	W05_L_48h	-2.06609	0.00224391
Gmax_MSTRG.92738	C08_L_0h	W05_L_48h	-2.06609	0.00224391
Gmax_MSTRG.35921	C08_L_4h	W05_R_2h	-2.0649	0.0091858
Gmax_MSTRG.90871	C08_R_1h	C08_R_48h	-2.06487	0.000773047
Gmax_MSTRG.8225	C08_L_0h	C08_R_4h	-2.06416	0.0249954
Gmax_MSTRG.92737	C08_L_2h	C08_R_24h	-2.06384	0.0091858
Gmax_MSTRG.92738	C08_L_2h	C08_R_24h	-2.06384	0.0091858
Gmax_MSTRG.18616	W05_L_48h	C08_R_24h	-2.06319	0.000143254
Gmax_MSTRG.91601	W05_L_48h	C08_R_0h	-2.0623	0.000405084
Gmax_MSTRG.11852	C08_L_2h	W05_L_48h	-2.0622	0.020514
Gmax_MSTRG.2327	W05_L_2h	C08_R_24h	-2.06109	0.000405084
Gmax_MSTRG.2328	W05_L_2h	C08_R_24h	-2.06109	0.000405084
Gmax_MSTRG.2327	W05_L_1h	C08_R_48h	-2.06085	0.000143254
Gmax_MSTRG.2328	W05_L_1h	C08_R_48h	-2.06085	0.000143254
Gmax_MSTRG.52140	C08_L_48h	C08_R_2h	-2.06023	0.0105837
Gmax_MSTRG.89972	W05_L_48h	C08_R_24h	-2.05752	0.0204287
Gmax_MSTRG.2327	C08_L_0h	W05_R_1h	-2.05458	0.00413514
Gmax_MSTRG.2328	C08_L_0h	W05_R_1h	-2.05458	0.00413514
Gmax_MSTRG.28904	W05_R_24h	C08_R_48h	-2.0501	0.0274068
Gmax_MSTRG.39976	C08_L_1h	W05_L_2h	-2.04989	0.0325763
Gmax_MSTRG.91601	C08_L_24h	W05_R_4h	-2.04577	0.0095617
Gmax_MSTRG.55710	C08_L_24h	W05_R_24h	-2.04346	0.0283994
Gmax_MSTRG.28880	C08_L_24h	C08_L_48h	-2.0424	0.0126892
Gmax_MSTRG.2327	C08_L_2h	C08_R_2h	-2.03623	0.00880996
Gmax_MSTRG.2328	C08_L_2h	C08_R_2h	-2.03623	0.00880996
Gmax_MSTRG.35921	C08_L_2h	C08_R_0h	-2.03484	0.000530083
Gmax_MSTRG.11852	C08_L_1h	W05_R_4h	-2.03341	0.000143254
Gmax_MSTRG.91601	C08_L_24h	C08_R_4h	-2.03292	0.0105837
Gmax_MSTRG.2327	C08_L_1h	C08_R_2h	-2.03218	0.00880996
Gmax_MSTRG.2328	C08_L_1h	C08_R_2h	-2.03218	0.00880996
Gmax_MSTRG.17396	C08_L_48h	C08_R_0h	-2.03123	0.025996
Gmax_MSTRG.84388	C08_R_2h	C08_R_4h	-2.03025	0.00288736
Gmax_MSTRG.89972	W05_L_2h	C08_R_1h	-2.02861	0.0437132
Gmax_MSTRG.39976	C08_L_1h	C08_L_24h	-2.02551	0.0333069
Gmax_MSTRG.2327	W05_L_2h	C08_R_48h	-2.02479	0.000143254
Gmax_MSTRG.2328	W05_L_2h	C08_R_48h	-2.02479	0.000143254
Gmax_MSTRG.2327	C08_L_48h	W05_R_4h	-2.02174	0.000143254
Gmax_MSTRG.2328	C08_L_48h	W05_R_4h	-2.02174	0.000143254
Gmax_MSTRG.35921	C08_L_1h	W05_R_2h	-2.02137	0.0091858
Gmax_MSTRG.39976	C08_L_1h	W05_R_48h	-2.02008	0.0324948
Gmax_MSTRG.89972	C08_L_2h	W05_R_2h	-2.01786	0.0278202
Gmax_MSTRG.65615	C08_R_0h	C08_R_2h	-2.01601	0.00403275
Gmax_MSTRG.65617	C08_R_0h	C08_R_2h	-2.01601	0.00403275
Gmax_MSTRG.65615	C08_L_48h	C08_R_2h	-2.01584	0.00403275
Gmax_MSTRG.65617	C08_L_48h	C08_R_2h	-2.01584	0.00403275
Gmax_MSTRG.89972	W05_L_24h	C08_R_48h	-2.01576	0.0411259
Gmax_MSTRG.67151	W05_L_48h	C08_R_0h	-2.01348	0.0448816
Gmax_MSTRG.39976	W05_R_2h	W05_R_48h	-2.00232	0.0324948
Gmax_MSTRG.89972	W05_L_0h	C08_R_48h	-2.00174	0.0411259
Gmax_MSTRG.2327	W05_L_24h	W05_R_24h	-1.99915	0.000143254
Gmax_MSTRG.2328	W05_L_24h	W05_R_24h	-1.99915	0.000143254
Gmax_MSTRG.2327	W05_L_0h	W05_R_4h	-1.99445	0.000143254
Gmax_MSTRG.2328	W05_L_0h	W05_R_4h	-1.99445	0.000143254
Gmax_MSTRG.20071	W05_L_1h	C08_L_1h	-1.99373	0.0267438
Gmax_MSTRG.11852	W05_L_1h	C08_L_2h	-1.99244	0.000143254
Gmax_MSTRG.105072	W05_R_4h	W05_R_24h	-1.98985	0.000143254
Gmax_MSTRG.105073	W05_R_4h	W05_R_24h	-1.98985	0.000143254
Gmax_MSTRG.71898	C08_L_1h	C08_R_1h	-1.98927	0.000143254
Gmax_MSTRG.71898	C08_L_1h	W05_L_2h	-1.98613	0.000143254
Gmax_MSTRG.8456	C08_L_2h	W05_L_4h	-1.98502	0.0330637
Gmax_MSTRG.8457	C08_L_2h	W05_L_4h	-1.98502	0.0330637
Gmax_MSTRG.35921	C08_L_0h	W05_R_48h	-1.98495	0.00454203
Gmax_MSTRG.104267	W05_L_48h	C08_R_1h	-1.98025	0.000143254
Gmax_MSTRG.96165	W05_L_0h	C08_L_48h	-1.98014	0.000652596
Gmax_MSTRG.63677	W05_L_48h	C08_R_0h	-1.97886	0.000143254
Gmax_MSTRG.63678	W05_L_48h	C08_R_0h	-1.97886	0.000143254
Gmax_MSTRG.2387	W05_R_1h	W05_R_4h	-1.97693	0.000405084
Gmax_MSTRG.8456	W05_L_48h	C08_L_48h	-1.97586	0.0047443
Gmax_MSTRG.8457	W05_L_48h	C08_L_48h	-1.97586	0.0047443
Gmax_MSTRG.56841	C08_R_2h	C08_R_24h	-1.97506	0.000143254
Gmax_MSTRG.56841	W05_R_2h	W05_R_48h	-1.97504	0.0044406
Gmax_MSTRG.94690	W05_L_0h	C08_L_48h	-1.97382	0.00833724
Gmax_MSTRG.20071	W05_R_1h	W05_R_24h	-1.97228	0.0225568
Gmax_MSTRG.92737	W05_L_0h	C08_R_2h	-1.97057	0.0371614
Gmax_MSTRG.92738	W05_L_0h	C08_R_2h	-1.97057	0.0371614
Gmax_MSTRG.2387	W05_R_2h	W05_R_48h	-1.96818	0.0079572
Gmax_MSTRG.71898	C08_L_1h	C08_R_24h	-1.96611	0.000143254
Gmax_MSTRG.2327	W05_L_4h	W05_R_24h	-1.96588	0.000143254
Gmax_MSTRG.2328	W05_L_4h	W05_R_24h	-1.96588	0.000143254
Gmax_MSTRG.11852	C08_L_24h	C08_L_48h	-1.96536	0.00747896
Gmax_MSTRG.89972	C08_L_2h	W05_R_4h	-1.96447	0.0376397
Gmax_MSTRG.42752	W05_L_24h	C08_R_1h	-1.963	0.0234878
Gmax_MSTRG.11852	W05_L_2h	C08_R_4h	-1.96296	0.00180467
Gmax_MSTRG.56841	W05_R_1h	W05_R_4h	-1.95853	0.000143254
Gmax_MSTRG.2327	C08_L_24h	W05_R_0h	-1.9496	0.000143254
Gmax_MSTRG.2328	C08_L_24h	W05_R_0h	-1.9496	0.000143254
Gmax_MSTRG.17630	W05_L_24h	W05_R_0h	-1.94907	0.0168788
Gmax_MSTRG.89972	C08_L_24h	W05_R_1h	-1.94319	0.0123259
Gmax_MSTRG.44039	W05_R_0h	C08_R_1h	-1.94156	0.00027665
Gmax_MSTRG.44040	W05_R_0h	C08_R_1h	-1.94156	0.00027665
Gmax_MSTRG.11852	C08_L_24h	C08_R_24h	-1.93932	0.00805247
Gmax_MSTRG.20462	C08_L_24h	C08_R_4h	-1.9387	0.0114124
Gmax_MSTRG.2387	C08_R_1h	W05_R_4h	-1.93683	0.000405084
Gmax_MSTRG.2327	C08_L_2h	W05_R_2h	-1.93616	0.00984168
Gmax_MSTRG.2328	C08_L_2h	W05_R_2h	-1.93616	0.00984168
Gmax_MSTRG.48308	W05_R_4h	W05_R_24h	-1.93567	0.00124094
Gmax_MSTRG.92737	W05_L_4h	C08_L_48h	-1.93245	0.0157337
Gmax_MSTRG.92738	W05_L_4h	C08_L_48h	-1.93245	0.0157337
Gmax_MSTRG.2327	C08_L_1h	W05_R_2h	-1.9321	0.00984168
Gmax_MSTRG.2328	C08_L_1h	W05_R_2h	-1.9321	0.00984168
Gmax_MSTRG.90871	W05_R_2h	W05_R_48h	-1.92898	0.00454203
Gmax_MSTRG.11852	C08_R_2h	C08_R_4h	-1.92764	0.00246017
Gmax_MSTRG.91601	W05_L_48h	C08_L_48h	-1.9251	0.000652596
Gmax_MSTRG.52140	C08_L_4h	C08_R_2h	-1.9225	0.0140425
Gmax_MSTRG.65615	C08_R_0h	C08_R_4h	-1.9225	0.0046433
Gmax_MSTRG.65617	C08_R_0h	C08_R_4h	-1.9225	0.0046433
Gmax_MSTRG.65615	C08_L_48h	C08_R_4h	-1.92232	0.0046433
Gmax_MSTRG.65617	C08_L_48h	C08_R_4h	-1.92232	0.0046433
Gmax_MSTRG.17396	W05_L_48h	W05_R_48h	-1.91946	0.00965524
Gmax_MSTRG.92737	W05_L_0h	W05_R_2h	-1.91758	0.032333
Gmax_MSTRG.92738	W05_L_0h	W05_R_2h	-1.91758	0.032333
Gmax_MSTRG.71898	C08_R_0h	W05_R_48h	-1.91546	0.0277377
Gmax_MSTRG.2327	W05_L_48h	W05_R_4h	-1.9145	0.000143254
Gmax_MSTRG.2328	W05_L_48h	W05_R_4h	-1.9145	0.000143254
Gmax_MSTRG.83081	C08_L_4h	C08_R_1h	-1.91419	0.0103993
Gmax_MSTRG.28904	C08_L_24h	C08_R_24h	-1.91221	0.00330829
Gmax_MSTRG.55710	W05_L_0h	C08_L_0h	-1.91211	0.000530083
Gmax_MSTRG.39976	C08_L_1h	C08_L_2h	-1.91156	0.0381967
Gmax_MSTRG.42752	W05_L_24h	W05_R_0h	-1.90955	0.018705
Gmax_MSTRG.71898	C08_L_2h	C08_R_4h	-1.90947	0.00984168
Gmax_MSTRG.84388	W05_R_2h	C08_R_4h	-1.9093	0.00393032
Gmax_MSTRG.90871	W05_R_2h	W05_R_24h	-1.90704	0.0035168
Gmax_MSTRG.20071	W05_L_1h	W05_R_24h	-1.90573	0.0257456
Gmax_MSTRG.90357	W05_L_24h	C08_R_0h	-1.90504	0.000652596
Gmax_MSTRG.104267	W05_L_24h	C08_R_1h	-1.89838	0.000143254
Gmax_MSTRG.42752	W05_L_24h	W05_R_48h	-1.89263	0.0208553
Gmax_MSTRG.63677	W05_L_48h	C08_R_24h	-1.8905	0.000143254
Gmax_MSTRG.63678	W05_L_48h	C08_R_24h	-1.8905	0.000143254
Gmax_MSTRG.8225	W05_L_24h	W05_R_4h	-1.89016	0.00554384
Gmax_MSTRG.60496	W05_R_0h	C08_R_4h	-1.88593	0.000892001
Gmax_MSTRG.11852	C08_L_2h	C08_L_4h	-1.88502	0.0205995
Gmax_MSTRG.7325	C08_R_1h	C08_R_4h	-1.88467	0.012417
Gmax_MSTRG.20071	W05_R_1h	W05_R_2h	-1.88321	0.020685
Gmax_MSTRG.96165	W05_L_2h	W05_R_4h	-1.88014	0.00612319
Gmax_MSTRG.92737	C08_R_1h	C08_R_24h	-1.8771	0.0137736
Gmax_MSTRG.92738	C08_R_1h	C08_R_24h	-1.8771	0.0137736
Gmax_MSTRG.11852	W05_R_2h	C08_R_24h	-1.87643	0.00984168
Gmax_MSTRG.70213	C08_R_1h	C08_R_4h	-1.87469	0.000143254
Gmax_MSTRG.8225	W05_L_48h	W05_R_4h	-1.87425	0.00602527
Gmax_MSTRG.67151	W05_R_2h	W05_R_24h	-1.8729	0.031846
Gmax_MSTRG.17506	W05_R_4h	C08_R_4h	-1.87234	0.0110452
Gmax_MSTRG.89972	C08_L_2h	C08_R_24h	-1.87196	0.0310286
Gmax_MSTRG.90871	C08_R_2h	W05_R_4h	-1.8678	0.000143254
Gmax_MSTRG.67151	W05_R_4h	C08_R_24h	-1.86645	0.00965524
Gmax_MSTRG.65615	C08_L_24h	W05_L_48h	-1.86644	0.0127801
Gmax_MSTRG.65617	C08_L_24h	W05_L_48h	-1.86644	0.0127801
Gmax_MSTRG.105072	C08_R_1h	W05_R_24h	-1.86643	0.000143254
Gmax_MSTRG.105073	C08_R_1h	W05_R_24h	-1.86643	0.000143254
Gmax_MSTRG.8225	C08_L_24h	C08_R_48h	-1.86394	0.0011257
Gmax_MSTRG.8225	C08_L_24h	W05_R_48h	-1.85258	0.0015814
Gmax_MSTRG.14747	C08_R_1h	C08_R_24h	-1.85172	0.0346797
Gmax_MSTRG.92737	W05_L_0h	C08_R_48h	-1.85041	0.0314376
Gmax_MSTRG.92738	W05_L_0h	C08_R_48h	-1.85041	0.0314376
Gmax_MSTRG.64757	C08_R_1h	C08_R_2h	-1.84945	0.00937346
Gmax_MSTRG.92737	W05_L_4h	C08_R_24h	-1.84914	0.0151117
Gmax_MSTRG.92738	W05_L_4h	C08_R_24h	-1.84914	0.0151117
Gmax_MSTRG.52140	C08_L_48h	C08_R_48h	-1.84539	0.0129614
Gmax_MSTRG.11852	C08_L_2h	W05_L_4h	-1.84469	0.0181862
Gmax_MSTRG.8225	W05_L_24h	C08_R_0h	-1.84338	0.00651335
Gmax_MSTRG.70213	C08_R_1h	W05_R_24h	-1.84155	0.00027665
Gmax_MSTRG.2327	W05_L_1h	W05_R_4h	-1.83744	0.000143254
Gmax_MSTRG.2328	W05_L_1h	W05_R_4h	-1.83744	0.000143254
Gmax_MSTRG.7325	C08_R_1h	W05_R_2h	-1.83715	0.0170545
Gmax_MSTRG.57161	W05_R_1h	W05_R_4h	-1.83631	0.0035168
Gmax_MSTRG.42752	W05_L_4h	C08_R_1h	-1.83584	0.0285643
Gmax_MSTRG.18616	W05_L_4h	W05_R_0h	-1.83502	0.0011257
Gmax_MSTRG.48308	C08_R_2h	W05_R_48h	-1.83501	0.00027665
Gmax_MSTRG.35921	C08_L_48h	W05_R_24h	-1.83275	0.019482
Gmax_MSTRG.44039	C08_R_0h	W05_R_1h	-1.83025	0.00027665
Gmax_MSTRG.44040	C08_R_0h	W05_R_1h	-1.83025	0.00027665
Gmax_MSTRG.11852	W05_R_4h	W05_R_48h	-1.82849	0.0462024
Gmax_MSTRG.8225	W05_L_48h	C08_R_0h	-1.82748	0.00661048
Gmax_MSTRG.11852	W05_L_2h	W05_R_0h	-1.82682	0.00246017
Gmax_MSTRG.96165	W05_L_2h	W05_R_1h	-1.82373	0.00631835
Gmax_MSTRG.89972	C08_L_48h	W05_R_48h	-1.82157	0.00871564
Gmax_MSTRG.17396	C08_L_2h	C08_R_4h	-1.82125	0.0490588
Gmax_MSTRG.48308	W05_R_1h	W05_R_2h	-1.81979	0.000143254
Gmax_MSTRG.67151	C08_L_48h	C08_R_4h	-1.81931	0.000773047
Gmax_MSTRG.20071	W05_L_1h	W05_R_2h	-1.81666	0.0231501
Gmax_MSTRG.17630	C08_L_24h	W05_R_0h	-1.81606	0.0212809
Gmax_MSTRG.91601	W05_L_48h	W05_R_0h	-1.81588	0.00100948
Gmax_MSTRG.2387	W05_R_4h	W05_R_24h	-1.8156	0.048982
Gmax_MSTRG.71898	W05_L_2h	W05_R_0h	-1.81408	0.0311102
Gmax_MSTRG.5126	C08_R_1h	C08_R_48h	-1.81404	0.0046433
Gmax_MSTRG.11852	C08_L_2h	C08_R_0h	-1.81326	0.0234878
Gmax_MSTRG.18616	C08_L_0h	C08_R_2h	-1.81224	0.0103064
Gmax_MSTRG.92737	W05_L_0h	W05_L_24h	-1.81104	0.0316822
Gmax_MSTRG.92738	W05_L_0h	W05_L_24h	-1.81104	0.0316822
Gmax_MSTRG.89972	W05_L_24h	W05_R_2h	-1.8099	0.039863
Gmax_MSTRG.35921	C08_L_24h	C08_R_48h	-1.80866	0.000143254
Gmax_MSTRG.67151	C08_L_48h	W05_R_1h	-1.80525	0.0013552
Gmax_MSTRG.83081	C08_L_48h	C08_R_1h	-1.80198	0.0104913
Gmax_MSTRG.2327	W05_L_2h	W05_R_4h	-1.80138	0.00027665
Gmax_MSTRG.2328	W05_L_2h	W05_R_4h	-1.80138	0.00027665
Gmax_MSTRG.56841	C08_L_1h	C08_R_0h	-1.79882	0.00169342
Gmax_MSTRG.42752	W05_L_24h	W05_R_24h	-1.79812	0.0203429
Gmax_MSTRG.104267	C08_L_48h	C08_R_1h	-1.79714	0.000143254
Gmax_MSTRG.18395	W05_R_1h	W05_R_48h	-1.79593	0.00805247
Gmax_MSTRG.89972	W05_L_0h	W05_R_2h	-1.79588	0.0461251
Gmax_MSTRG.8225	C08_L_0h	W05_R_1h	-1.79507	0.0286471
Gmax_MSTRG.48308	W05_R_4h	C08_R_4h	-1.79351	0.00100948
Gmax_MSTRG.8225	W05_L_1h	C08_R_4h	-1.79268	0.0421507
Gmax_MSTRG.52140	W05_L_48h	C08_R_0h	-1.79223	0.00573081
Gmax_MSTRG.44490	C08_L_24h	W05_L_48h	-1.79189	0.000652596
Gmax_MSTRG.67151	W05_L_24h	C08_R_1h	-1.78754	0.0157337
Gmax_MSTRG.63677	W05_L_24h	C08_R_1h	-1.78528	0.000143254
Gmax_MSTRG.63678	W05_L_24h	C08_R_1h	-1.78528	0.000143254
Gmax_MSTRG.63677	C08_L_48h	C08_R_1h	-1.78491	0.000143254
Gmax_MSTRG.63678	C08_L_48h	C08_R_1h	-1.78491	0.000143254
Gmax_MSTRG.12568	W05_L_1h	W05_L_4h	-1.78331	0.0330637
Gmax_MSTRG.28904	W05_L_24h	W05_R_24h	-1.78293	0.00027665
Gmax_MSTRG.42752	W05_L_4h	W05_R_0h	-1.7824	0.0267438
Gmax_MSTRG.19570	W05_R_1h	C08_R_1h	-1.77947	0.000143254
Gmax_MSTRG.105072	C08_R_4h	W05_R_48h	-1.77902	0.000143254
Gmax_MSTRG.105073	C08_R_4h	W05_R_48h	-1.77902	0.000143254
Gmax_MSTRG.90357	W05_L_48h	C08_R_0h	-1.77891	0.000892001
Gmax_MSTRG.2327	C08_L_24h	W05_R_48h	-1.77699	0.000143254
Gmax_MSTRG.2328	C08_L_24h	W05_R_48h	-1.77699	0.000143254
Gmax_MSTRG.48308	C08_R_1h	C08_R_2h	-1.77564	0.000143254
Gmax_MSTRG.12568	W05_L_1h	C08_L_4h	-1.77418	0.031274
Gmax_MSTRG.20071	W05_L_1h	W05_L_2h	-1.77225	0.0208553
Gmax_MSTRG.90871	W05_R_1h	W05_R_48h	-1.77221	0.00670765
Gmax_MSTRG.42752	W05_L_4h	W05_R_48h	-1.76548	0.0283994
Gmax_MSTRG.2327	W05_R_0h	C08_R_2h	-1.76331	0.0180117
Gmax_MSTRG.2328	W05_R_0h	C08_R_2h	-1.76331	0.0180117
Gmax_MSTRG.2327	C08_L_0h	C08_R_0h	-1.76215	0.0047443
Gmax_MSTRG.2328	C08_L_0h	C08_R_0h	-1.76215	0.0047443
Gmax_MSTRG.70213	W05_R_1h	W05_R_4h	-1.76191	0.000143254
Gmax_MSTRG.96165	W05_R_0h	W05_R_4h	-1.76007	0.00965524
Gmax_MSTRG.90357	W05_L_24h	C08_R_4h	-1.75842	0.00027665
Gmax_MSTRG.96165	C08_R_0h	C08_R_1h	-1.75667	0.0220482
Gmax_MSTRG.90357	W05_L_0h	C08_L_4h	-1.75631	0.00320363
Gmax_MSTRG.48308	W05_R_2h	W05_R_24h	-1.75345	0.00235217
Gmax_MSTRG.56841	W05_L_1h	C08_R_48h	-1.75305	0.00909186
Gmax_MSTRG.96165	W05_L_48h	C08_R_0h	-1.75237	0.000143254
Gmax_MSTRG.92737	C08_L_4h	W05_L_48h	-1.75201	0.00814757
Gmax_MSTRG.92738	C08_L_4h	W05_L_48h	-1.75201	0.00814757
Gmax_MSTRG.35921	C08_L_48h	W05_R_2h	-1.75187	0.0193093
Gmax_MSTRG.93044	W05_R_2h	C08_R_4h	-1.7508	0.00213487
Gmax_MSTRG.90871	W05_R_1h	W05_R_24h	-1.75026	0.00699809
Gmax_MSTRG.8456	C08_L_2h	C08_L_4h	-1.74955	0.0333872
Gmax_MSTRG.8457	C08_L_2h	C08_L_4h	-1.74955	0.0333872
Gmax_MSTRG.81449	W05_L_48h	C08_R_2h	-1.748	0.0486728
Gmax_MSTRG.56841	C08_R_1h	W05_R_2h	-1.74696	0.000143254
Gmax_MSTRG.14747	C08_R_1h	C08_R_4h	-1.74309	0.0349211
Gmax_MSTRG.60496	W05_R_1h	C08_R_4h	-1.74196	0.00180467
Gmax_MSTRG.89972	W05_L_2h	W05_R_2h	-1.74182	0.0466647
Gmax_MSTRG.96165	W05_L_1h	W05_R_4h	-1.74126	0.00965524
Gmax_MSTRG.60496	C08_R_0h	C08_R_4h	-1.73743	0.00180467
Gmax_MSTRG.14747	W05_R_1h	C08_R_48h	-1.73732	0.0144881
Gmax_MSTRG.70213	W05_R_1h	C08_R_2h	-1.73094	0.00027665
Gmax_MSTRG.96165	W05_L_2h	C08_L_2h	-1.73027	0.00699809
Gmax_MSTRG.82861	W05_R_2h	W05_R_48h	-1.73017	0.0472073
Gmax_MSTRG.56841	W05_L_1h	W05_R_24h	-1.72895	0.01422
Gmax_MSTRG.8225	C08_L_48h	C08_R_4h	-1.72785	0.0473624
Gmax_MSTRG.71898	W05_L_2h	W05_R_4h	-1.72509	0.032983
Gmax_MSTRG.90871	C08_R_1h	W05_R_4h	-1.72458	0.000773047
Gmax_MSTRG.94690	C08_L_24h	C08_L_48h	-1.72331	0.0165273
Gmax_MSTRG.71898	C08_R_1h	W05_R_4h	-1.72196	0.0344384
Gmax_MSTRG.35921	C08_R_1h	W05_R_24h	-1.72163	0.0249954
Gmax_MSTRG.18616	W05_L_2h	C08_R_4h	-1.71872	0.000143254
Gmax_MSTRG.84388	W05_R_1h	W05_R_24h	-1.71857	0.0114124
Gmax_MSTRG.94690	W05_L_24h	C08_L_48h	-1.71188	0.0167028
Gmax_MSTRG.84388	W05_R_1h	C08_R_24h	-1.71139	0.0126892
Gmax_MSTRG.52140	C08_L_4h	C08_R_48h	-1.70766	0.0185324
Gmax_MSTRG.50257	W05_L_4h	C08_L_24h	-1.7072	0.0218776
Gmax_MSTRG.92737	W05_L_2h	W05_L_48h	-1.70638	0.0100282
Gmax_MSTRG.92738	W05_L_2h	W05_L_48h	-1.70638	0.0100282
Gmax_MSTRG.17630	W05_L_24h	C08_R_1h	-1.70581	0.0186191
Gmax_MSTRG.89972	W05_L_48h	W05_R_1h	-1.70578	0.0195682
Gmax_MSTRG.69120	W05_L_48h	C08_R_4h	-1.70422	0.0140425
Gmax_MSTRG.96165	W05_R_0h	W05_R_1h	-1.70366	0.00890412
Gmax_MSTRG.18616	W05_L_2h	W05_R_4h	-1.70349	0.000143254
Gmax_MSTRG.55710	W05_L_4h	C08_L_24h	-1.70123	0.000143254
Gmax_MSTRG.8225	C08_L_24h	C08_R_24h	-1.69827	0.0013552
Gmax_MSTRG.8225	C08_L_24h	W05_R_0h	-1.69347	0.00169342
Gmax_MSTRG.90871	C08_R_4h	W05_R_48h	-1.68808	0.00843208
Gmax_MSTRG.89972	C08_L_24h	W05_R_48h	-1.68789	0.0135932
Gmax_MSTRG.67151	C08_L_24h	W05_R_24h	-1.68731	0.0466647
Gmax_MSTRG.44039	W05_R_0h	W05_R_1h	-1.6861	0.000773047
Gmax_MSTRG.44040	W05_R_0h	W05_R_1h	-1.6861	0.000773047
Gmax_MSTRG.96165	W05_L_1h	W05_R_1h	-1.68485	0.00937346
Gmax_MSTRG.2327	C08_L_2h	W05_R_1h	-1.6806	0.012417
Gmax_MSTRG.2328	C08_L_2h	W05_R_1h	-1.6806	0.012417
Gmax_MSTRG.2327	C08_L_1h	W05_R_1h	-1.67654	0.0127801
Gmax_MSTRG.2328	C08_L_1h	W05_R_1h	-1.67654	0.0127801
Gmax_MSTRG.22735	W05_R_48h	C08_R_48h	-1.67108	0.0402585
Gmax_MSTRG.42752	W05_L_4h	W05_R_24h	-1.67097	0.0282336
Gmax_MSTRG.90871	C08_R_4h	W05_R_24h	-1.66613	0.00852656
Gmax_MSTRG.28904	C08_L_48h	W05_R_24h	-1.66566	0.000530083
Gmax_MSTRG.71898	C08_R_2h	C08_R_4h	-1.66552	0.0168788
Gmax_MSTRG.89972	W05_L_24h	C08_R_24h	-1.664	0.0455021
Gmax_MSTRG.2327	W05_R_0h	W05_R_2h	-1.66324	0.0211109
Gmax_MSTRG.2328	W05_R_0h	W05_R_2h	-1.66324	0.0211109
Gmax_MSTRG.11852	W05_L_1h	W05_R_2h	-1.65886	0.000143254
Gmax_MSTRG.90357	C08_L_24h	C08_R_0h	-1.65854	0.00146867
Gmax_MSTRG.18616	W05_L_1h	C08_R_4h	-1.65742	0.000143254
Gmax_MSTRG.92737	W05_L_1h	W05_L_48h	-1.65567	0.0119619
Gmax_MSTRG.92738	W05_L_1h	W05_L_48h	-1.65567	0.0119619
Gmax_MSTRG.96165	W05_L_24h	W05_R_4h	-1.65454	0.0125077
Gmax_MSTRG.67151	W05_L_24h	C08_R_24h	-1.65268	0.0168788
Gmax_MSTRG.50257	W05_L_4h	W05_L_48h	-1.65224	0.0283169
Gmax_MSTRG.2327	C08_L_24h	W05_R_24h	-1.65224	0.000143254
Gmax_MSTRG.2328	C08_L_24h	W05_R_24h	-1.65224	0.000143254
Gmax_MSTRG.56841	W05_R_4h	C08_R_48h	-1.65158	0.0128708
Gmax_MSTRG.89972	W05_L_0h	C08_R_24h	-1.64998	0.0459692
Gmax_MSTRG.71898	C08_L_2h	C08_R_0h	-1.64955	0.00191537
Gmax_MSTRG.71898	W05_L_1h	C08_L_4h	-1.64653	0.0426991
Gmax_MSTRG.71898	W05_R_1h	C08_R_4h	-1.64514	0.0179244
Gmax_MSTRG.17506	W05_R_4h	C08_R_48h	-1.64462	0.0155564
Gmax_MSTRG.96165	C08_L_24h	C08_R_1h	-1.64289	0.030209
Gmax_MSTRG.18616	W05_L_1h	W05_R_4h	-1.64219	0.000143254
Gmax_MSTRG.20462	C08_L_24h	C08_R_24h	-1.64136	0.0188775
Gmax_MSTRG.35921	C08_R_1h	W05_R_2h	-1.64075	0.0272419
Gmax_MSTRG.35921	C08_L_2h	C08_R_4h	-1.63917	0.00027665
Gmax_MSTRG.56841	C08_L_1h	C08_R_24h	-1.63846	0.00235217
Gmax_MSTRG.48308	W05_R_1h	W05_R_4h	-1.63757	0.000143254
Gmax_MSTRG.96165	W05_L_2h	W05_R_48h	-1.63609	0.00814757
Gmax_MSTRG.90357	W05_L_48h	C08_R_4h	-1.63229	0.000652596
Gmax_MSTRG.50257	C08_L_2h	C08_L_24h	-1.62771	0.0272419
Gmax_MSTRG.56841	W05_R_4h	W05_R_24h	-1.62748	0.0182723
Gmax_MSTRG.8225	W05_L_0h	C08_R_48h	-1.62045	0.00433903
Gmax_MSTRG.20071	W05_L_1h	C08_L_48h	-1.62033	0.0345995
Gmax_MSTRG.92737	C08_L_2h	W05_L_48h	-1.61709	0.0130511
Gmax_MSTRG.92738	C08_L_2h	W05_L_48h	-1.61709	0.0130511
Gmax_MSTRG.18616	W05_L_24h	C08_R_24h	-1.61279	0.000143254
Gmax_MSTRG.2387	C08_R_4h	W05_R_48h	-1.61136	0.0214512
Gmax_MSTRG.48308	W05_R_2h	C08_R_4h	-1.61129	0.00224391
Gmax_MSTRG.91601	W05_L_48h	C08_R_48h	-1.61029	0.00100948
Gmax_MSTRG.14899	W05_L_1h	C08_L_1h	-1.60967	0.00309869
Gmax_MSTRG.8225	W05_L_0h	W05_R_48h	-1.60908	0.00403275
Gmax_MSTRG.22735	W05_R_24h	C08_R_24h	-1.608	0.0464319
Gmax_MSTRG.22735	W05_R_24h	C08_R_48h	-1.60643	0.0408897
Gmax_MSTRG.56841	W05_L_1h	W05_R_48h	-1.60373	0.0139528
Gmax_MSTRG.104267	C08_L_24h	C08_R_1h	-1.60281	0.000143254
Gmax_MSTRG.96165	W05_L_24h	W05_R_1h	-1.59813	0.011779
Gmax_MSTRG.92737	W05_L_0h	C08_L_48h	-1.59796	0.0326578
Gmax_MSTRG.92738	W05_L_0h	C08_L_48h	-1.59796	0.0326578
Gmax_MSTRG.2327	C08_L_4h	W05_R_0h	-1.59708	0.000143254
Gmax_MSTRG.2328	C08_L_4h	W05_R_0h	-1.59708	0.000143254
Gmax_MSTRG.11852	W05_L_1h	C08_L_24h	-1.59598	0.000143254
Gmax_MSTRG.89972	W05_L_2h	C08_R_24h	-1.59592	0.0466647
Gmax_MSTRG.93044	W05_R_2h	C08_R_2h	-1.59506	0.00246017
Gmax_MSTRG.63677	C08_L_24h	C08_R_1h	-1.59441	0.000143254
Gmax_MSTRG.63678	C08_L_24h	C08_R_1h	-1.59441	0.000143254
Gmax_MSTRG.92737	C08_L_1h	C08_L_24h	-1.59257	0.00494544
Gmax_MSTRG.92738	C08_L_1h	C08_L_24h	-1.59257	0.00494544
Gmax_MSTRG.96165	W05_L_1h	C08_L_2h	-1.59138	0.00946766
Gmax_MSTRG.17630	C08_L_48h	C08_R_2h	-1.58897	0.00309869
Gmax_MSTRG.90871	W05_R_2h	C08_R_48h	-1.58626	0.00622098
Gmax_MSTRG.35921	C08_L_4h	W05_R_48h	-1.58503	0.0129614
Gmax_MSTRG.11852	W05_L_2h	W05_R_24h	-1.58047	0.00454203
Gmax_MSTRG.55710	W05_L_2h	C08_L_4h	-1.57716	0.0089981
Gmax_MSTRG.17630	W05_L_48h	W05_R_0h	-1.57628	0.0457362
Gmax_MSTRG.55710	W05_L_24h	C08_L_48h	-1.57478	0.000143254
Gmax_MSTRG.20071	W05_R_1h	W05_R_4h	-1.57347	0.032739
Gmax_MSTRG.44039	W05_L_48h	C08_L_48h	-1.57327	0.00786162
Gmax_MSTRG.44040	W05_L_48h	C08_L_48h	-1.57327	0.00786162
Gmax_MSTRG.17630	C08_L_24h	C08_R_1h	-1.5728	0.0293876
Gmax_MSTRG.50257	C08_L_2h	W05_L_48h	-1.57275	0.0352421
Gmax_MSTRG.11852	C08_L_2h	C08_L_48h	-1.56889	0.0261626
Gmax_MSTRG.105072	W05_R_2h	W05_R_48h	-1.56619	0.000143254
Gmax_MSTRG.105073	W05_R_2h	W05_R_48h	-1.56619	0.000143254
Gmax_MSTRG.17630	C08_L_48h	C08_R_48h	-1.56241	0.00403275
Gmax_MSTRG.83081	C08_R_0h	C08_R_1h	-1.55812	0.0178381
Gmax_MSTRG.128128	W05_L_48h	C08_R_24h	-1.55635	0.00100948
Gmax_MSTRG.128129	W05_L_48h	C08_R_24h	-1.55635	0.00100948
Gmax_MSTRG.18395	C08_R_2h	W05_R_48h	-1.54684	0.0198269
Gmax_MSTRG.65615	C08_L_24h	C08_R_2h	-1.54633	0.0183591
Gmax_MSTRG.65617	C08_L_24h	C08_R_2h	-1.54633	0.0183591
Gmax_MSTRG.11852	C08_R_2h	W05_R_24h	-1.54515	0.0046433
Gmax_MSTRG.18616	C08_L_48h	W05_R_24h	-1.54385	0.000143254
Gmax_MSTRG.11852	C08_L_2h	C08_R_24h	-1.54285	0.0244095
Gmax_MSTRG.84388	W05_R_1h	C08_R_4h	-1.54277	0.0149333
Gmax_MSTRG.17506	W05_R_2h	C08_R_4h	-1.54203	0.0288119
Gmax_MSTRG.92737	C08_L_0h	C08_L_24h	-1.54152	0.00631835
Gmax_MSTRG.92738	C08_L_0h	C08_L_24h	-1.54152	0.00631835
Gmax_MSTRG.35921	C08_L_1h	W05_R_48h	-1.54151	0.0159105
Gmax_MSTRG.83983	C08_R_1h	C08_R_4h	-1.53978	0.00504553
Gmax_MSTRG.83984	C08_R_1h	C08_R_4h	-1.53978	0.00504553
Gmax_MSTRG.11852	C08_L_1h	C08_L_2h	-1.53931	0.000530083
Gmax_MSTRG.96165	W05_L_4h	C08_L_24h	-1.53855	0.000652596
Gmax_MSTRG.82861	C08_R_1h	C08_R_24h	-1.53692	0.0243251
Gmax_MSTRG.2327	C08_L_0h	C08_R_4h	-1.53018	0.00582904
Gmax_MSTRG.2328	C08_L_0h	C08_R_4h	-1.53018	0.00582904
Gmax_MSTRG.103680	W05_R_2h	C08_R_24h	-1.52993	0.0350017
Gmax_MSTRG.18395	W05_R_1h	C08_R_48h	-1.52954	0.0139528
Gmax_MSTRG.46709	C08_R_0h	C08_R_1h	-1.52845	0.0196549
Gmax_MSTRG.52140	C08_L_48h	C08_R_0h	-1.52752	0.013323
Gmax_MSTRG.8225	C08_L_0h	C08_L_2h	-1.52625	0.0320085
Gmax_MSTRG.8225	W05_L_1h	W05_R_1h	-1.52359	0.0485961
Gmax_MSTRG.89972	C08_L_2h	W05_R_1h	-1.52023	0.0338739
Gmax_MSTRG.48308	W05_R_0h	W05_R_24h	-1.52001	0.00709456
Gmax_MSTRG.96165	W05_R_0h	W05_R_48h	-1.51601	0.0115039
Gmax_MSTRG.52140	W05_L_48h	C08_R_4h	-1.5154	0.0089981
Gmax_MSTRG.92737	W05_L_0h	C08_R_24h	-1.51464	0.0359624
Gmax_MSTRG.92738	W05_L_0h	C08_R_24h	-1.51464	0.0359624
Gmax_MSTRG.17630	W05_R_24h	C08_R_48h	-1.5128	0.0046433
Gmax_MSTRG.18616	C08_R_24h	W05_R_48h	-1.51239	0.000143254
Gmax_MSTRG.90357	C08_L_24h	C08_R_4h	-1.51192	0.0015814
Gmax_MSTRG.20071	W05_L_1h	W05_R_4h	-1.50693	0.0395456
Gmax_MSTRG.17506	W05_R_4h	C08_R_24h	-1.50532	0.0177524
Gmax_MSTRG.2387	W05_R_1h	C08_R_4h	-1.50461	0.000652596
Gmax_MSTRG.10498	C08_R_1h	C08_R_2h	-1.50346	0.0158223
Gmax_MSTRG.56841	W05_R_4h	W05_R_48h	-1.50226	0.0197405
Gmax_MSTRG.60496	W05_R_2h	C08_R_4h	-1.50065	0.0046433
Gmax_MSTRG.56841	C08_R_4h	C08_R_48h	-1.50013	0.0207697
Gmax_MSTRG.79666	W05_L_48h	W05_R_2h	-1.5001	0.0479809
Gmax_MSTRG.11852	C08_L_24h	C08_R_4h	-1.49763	0.0152897
Gmax_MSTRG.96165	W05_L_1h	W05_R_48h	-1.49721	0.0127801
Gmax_MSTRG.44039	C08_R_0h	W05_R_2h	-1.49466	0.000530083
Gmax_MSTRG.44040	C08_R_0h	W05_R_2h	-1.49466	0.000530083
Gmax_MSTRG.89972	C08_L_48h	W05_R_24h	-1.4944	0.0182723
Gmax_MSTRG.104267	W05_L_48h	C08_R_4h	-1.4916	0.000143254
Gmax_MSTRG.14899	W05_L_2h	C08_L_2h	-1.48999	0.00267461
Gmax_MSTRG.103680	W05_R_2h	C08_R_48h	-1.4898	0.0366819
Gmax_MSTRG.55710	W05_L_0h	C08_L_24h	-1.48913	0.0011257
Gmax_MSTRG.90357	W05_L_0h	C08_L_1h	-1.48835	0.00661048
Gmax_MSTRG.11852	C08_L_2h	W05_L_24h	-1.48814	0.0295523
Gmax_MSTRG.56841	W05_R_1h	W05_R_2h	-1.48574	0.000143254
Gmax_MSTRG.8225	C08_L_24h	C08_L_48h	-1.48551	0.00309869
Gmax_MSTRG.17630	C08_L_48h	W05_R_48h	-1.48196	0.00433903
Gmax_MSTRG.18616	C08_L_24h	W05_R_24h	-1.48156	0.000143254
Gmax_MSTRG.105072	C08_R_2h	W05_R_4h	-1.48109	0.000143254
Gmax_MSTRG.105073	C08_R_2h	W05_R_4h	-1.48109	0.000143254
Gmax_MSTRG.17506	C08_R_2h	C08_R_4h	-1.47997	0.03476
Gmax_MSTRG.2327	C08_L_0h	C08_R_24h	-1.47781	0.00651335
Gmax_MSTRG.2328	C08_L_0h	C08_R_24h	-1.47781	0.00651335
Gmax_MSTRG.56841	C08_R_4h	W05_R_24h	-1.47602	0.0286471
Gmax_MSTRG.17506	W05_R_1h	C08_R_1h	-1.47467	0.00213487
Gmax_MSTRG.63677	W05_L_48h	C08_R_4h	-1.46648	0.000143254
Gmax_MSTRG.63678	W05_L_48h	C08_R_4h	-1.46648	0.000143254
Gmax_MSTRG.2387	C08_R_1h	C08_R_4h	-1.46452	0.000773047
Gmax_MSTRG.35921	C08_L_24h	C08_R_24h	-1.4634	0.000143254
Gmax_MSTRG.90357	W05_L_24h	C08_R_48h	-1.46244	0.00180467
Gmax_MSTRG.18395	C08_R_1h	W05_R_48h	-1.46236	0.0248282
Gmax_MSTRG.92741	C08_R_1h	C08_R_2h	-1.4604	0.0139528
Gmax_MSTRG.35921	C08_L_0h	C08_R_0h	-1.46019	0.00786162
Gmax_MSTRG.94690	W05_L_0h	W05_L_2h	-1.45689	0.0167908
Gmax_MSTRG.19570	W05_R_2h	C08_R_2h	-1.45675	0.00256764
Gmax_MSTRG.8225	W05_L_0h	C08_R_24h	-1.45478	0.00534513
Gmax_MSTRG.63677	W05_R_0h	C08_R_1h	-1.4539	0.000143254
Gmax_MSTRG.63678	W05_R_0h	C08_R_1h	-1.4539	0.000143254
Gmax_MSTRG.65615	C08_L_24h	C08_R_4h	-1.45282	0.0191362
Gmax_MSTRG.65617	C08_L_24h	C08_R_4h	-1.45282	0.0191362
Gmax_MSTRG.2327	C08_L_48h	W05_R_0h	-1.45055	0.000530083
Gmax_MSTRG.2328	C08_L_48h	W05_R_0h	-1.45055	0.000530083
Gmax_MSTRG.89972	W05_L_48h	W05_R_48h	-1.45048	0.0296344
Gmax_MSTRG.8225	W05_L_0h	W05_R_0h	-1.44997	0.00622098
Gmax_MSTRG.82861	C08_R_1h	W05_R_24h	-1.44841	0.0244095
Gmax_MSTRG.17630	W05_L_24h	W05_R_1h	-1.44736	0.0263293
Gmax_MSTRG.56841	C08_L_1h	W05_R_0h	-1.44399	0.00582904
Gmax_MSTRG.55710	W05_L_1h	C08_L_4h	-1.44395	0.0139528
Gmax_MSTRG.50257	W05_L_4h	W05_L_24h	-1.44357	0.0287291
Gmax_MSTRG.63677	W05_L_48h	C08_R_48h	-1.44255	0.000143254
Gmax_MSTRG.63678	W05_L_48h	C08_R_48h	-1.44255	0.000143254
Gmax_MSTRG.2327	C08_L_0h	C08_R_48h	-1.4415	0.00728625
Gmax_MSTRG.2328	C08_L_0h	C08_R_48h	-1.4415	0.00728625
Gmax_MSTRG.2387	C08_R_2h	W05_R_4h	-1.43934	0.00514565
Gmax_MSTRG.96165	W05_L_0h	C08_L_24h	-1.43855	0.00146867
Gmax_MSTRG.12568	C08_R_24h	C08_R_48h	-1.43616	0.0182723
Gmax_MSTRG.14899	W05_L_48h	C08_L_48h	-1.43496	0.000143254
Gmax_MSTRG.11852	W05_R_2h	C08_R_4h	-1.43474	0.0193093
Gmax_MSTRG.17630	W05_R_24h	W05_R_48h	-1.43235	0.00514565
Gmax_MSTRG.90871	W05_R_1h	C08_R_48h	-1.42948	0.0109529
Gmax_MSTRG.8225	W05_L_0h	C08_L_1h	-1.42718	0.00690156
Gmax_MSTRG.71898	W05_R_2h	C08_R_4h	-1.4268	0.0379578
Gmax_MSTRG.96165	W05_L_4h	C08_R_0h	-1.42476	0.000892001
Gmax_MSTRG.2327	C08_L_4h	W05_R_48h	-1.42447	0.000405084
Gmax_MSTRG.2328	C08_L_4h	W05_R_48h	-1.42447	0.000405084
Gmax_MSTRG.2327	W05_L_0h	W05_R_0h	-1.42325	0.000530083
Gmax_MSTRG.2328	W05_L_0h	W05_R_0h	-1.42325	0.000530083
Gmax_MSTRG.57161	W05_R_2h	C08_R_4h	-1.42325	0.0253295
Gmax_MSTRG.18616	W05_L_2h	W05_R_48h	-1.42249	0.000143254
Gmax_MSTRG.50257	C08_L_1h	C08_L_24h	-1.41933	0.0462024
Gmax_MSTRG.105072	C08_R_0h	W05_R_24h	-1.41911	0.000143254
Gmax_MSTRG.105073	C08_R_0h	W05_R_24h	-1.41911	0.000143254
Gmax_MSTRG.65615	C08_R_1h	C08_R_2h	-1.41812	0.02691
Gmax_MSTRG.65617	C08_R_1h	C08_R_2h	-1.41812	0.02691
Gmax_MSTRG.28904	W05_L_2h	C08_R_24h	-1.41691	0.0172292
Gmax_MSTRG.18616	C08_L_0h	C08_R_0h	-1.41222	0.0199132
Gmax_MSTRG.96165	W05_L_24h	W05_R_48h	-1.41049	0.0188775
Gmax_MSTRG.104267	W05_L_24h	C08_R_4h	-1.40974	0.000143254
Gmax_MSTRG.17396	C08_L_48h	W05_R_48h	-1.40856	0.0387525
Gmax_MSTRG.56841	W05_R_2h	C08_R_24h	-1.40769	0.00814757
Gmax_MSTRG.2327	W05_R_0h	W05_R_1h	-1.40767	0.0281506
Gmax_MSTRG.2328	W05_R_0h	W05_R_1h	-1.40767	0.0281506
Gmax_MSTRG.12568	C08_R_0h	C08_R_1h	-1.40681	0.0316822
Gmax_MSTRG.82861	C08_R_1h	C08_R_4h	-1.40602	0.0257456
Gmax_MSTRG.44039	W05_L_1h	C08_L_4h	-1.4057	0.0345995
Gmax_MSTRG.44040	W05_L_1h	C08_L_4h	-1.4057	0.0345995
Gmax_MSTRG.92737	W05_L_4h	W05_L_48h	-1.40238	0.0259124
Gmax_MSTRG.92738	W05_L_4h	W05_L_48h	-1.40238	0.0259124
Gmax_MSTRG.12568	W05_L_48h	C08_R_1h	-1.40133	0.0321717
Gmax_MSTRG.104267	W05_R_0h	C08_R_1h	-1.40058	0.000143254
Gmax_MSTRG.57161	C08_R_2h	C08_R_4h	-1.39958	0.0278202
Gmax_MSTRG.35921	C08_L_2h	C08_R_1h	-1.39872	0.0011257
Gmax_MSTRG.71898	W05_L_1h	C08_R_4h	-1.39871	0.0412053
Gmax_MSTRG.67151	C08_L_48h	W05_R_2h	-1.39719	0.00202544
Gmax_MSTRG.63677	W05_R_2h	C08_R_24h	-1.39185	0.000143254
Gmax_MSTRG.63678	W05_R_2h	C08_R_24h	-1.39185	0.000143254
Gmax_MSTRG.8225	W05_L_0h	W05_L_4h	-1.39034	0.00631835
Gmax_MSTRG.52140	C08_L_4h	C08_R_0h	-1.38979	0.0244095
Gmax_MSTRG.2327	C08_L_2h	C08_R_0h	-1.38817	0.0178381
Gmax_MSTRG.2328	C08_L_2h	C08_R_0h	-1.38817	0.0178381
Gmax_MSTRG.8225	W05_L_24h	C08_R_48h	-1.38546	0.0108605
Gmax_MSTRG.35921	C08_R_2h	C08_R_4h	-1.38518	0.00309869
Gmax_MSTRG.2327	C08_L_1h	C08_R_0h	-1.38411	0.0175788
Gmax_MSTRG.2328	C08_L_1h	C08_R_0h	-1.38411	0.0175788
Gmax_MSTRG.90357	W05_L_0h	C08_R_0h	-1.38104	0.00651335
Gmax_MSTRG.105072	W05_R_4h	W05_R_48h	-1.38035	0.000143254
Gmax_MSTRG.105073	W05_R_4h	W05_R_48h	-1.38035	0.000143254
Gmax_MSTRG.48308	W05_R_0h	C08_R_4h	-1.37786	0.00871564
Gmax_MSTRG.17630	C08_L_48h	W05_R_2h	-1.37592	0.00362048
Gmax_MSTRG.50257	W05_R_1h	C08_R_48h	-1.37474	0.000143254
Gmax_MSTRG.8225	W05_L_24h	W05_R_48h	-1.37409	0.0125077
Gmax_MSTRG.17506	W05_R_48h	C08_R_48h	-1.37297	0.0354024
Gmax_MSTRG.94690	W05_L_0h	C08_L_0h	-1.37056	0.0171416
Gmax_MSTRG.8225	W05_L_48h	C08_R_48h	-1.36955	0.0113206
Gmax_MSTRG.96165	W05_L_2h	C08_L_4h	-1.36953	0.0118703
Gmax_MSTRG.63677	W05_L_48h	C08_R_2h	-1.36892	0.000143254
Gmax_MSTRG.63678	W05_L_48h	C08_R_2h	-1.36892	0.000143254
Gmax_MSTRG.90357	W05_L_0h	C08_L_2h	-1.36775	0.00805247
Gmax_MSTRG.63677	W05_R_1h	C08_R_1h	-1.36451	0.000143254
Gmax_MSTRG.63678	W05_R_1h	C08_R_1h	-1.36451	0.000143254
Gmax_MSTRG.50257	C08_L_2h	W05_L_24h	-1.36408	0.0373205
Gmax_MSTRG.8225	W05_L_0h	W05_L_2h	-1.36163	0.00690156
Gmax_MSTRG.11852	C08_L_24h	W05_R_0h	-1.36149	0.0159105
Gmax_MSTRG.18616	W05_L_1h	W05_R_48h	-1.36119	0.000143254
Gmax_MSTRG.89972	C08_L_24h	W05_R_24h	-1.36072	0.025829
Gmax_MSTRG.8225	W05_L_48h	W05_R_48h	-1.35819	0.0136835
Gmax_MSTRG.17506	W05_R_24h	C08_R_48h	-1.35806	0.0376397
Gmax_MSTRG.35921	C08_L_24h	C08_R_2h	-1.35763	0.000405084
Gmax_MSTRG.11852	W05_L_2h	W05_R_4h	-1.35589	0.00612319
Gmax_MSTRG.56841	C08_R_4h	W05_R_48h	-1.3508	0.0302913
Gmax_MSTRG.44039	W05_R_0h	W05_R_2h	-1.35051	0.0013552
Gmax_MSTRG.44040	W05_R_0h	W05_R_2h	-1.35051	0.0013552
Gmax_MSTRG.84388	W05_R_4h	W05_R_24h	-1.34966	0.038276
Gmax_MSTRG.28904	W05_L_2h	C08_L_2h	-1.34839	0.0210252
Gmax_MSTRG.90871	C08_R_4h	C08_R_48h	-1.34535	0.0159105
Gmax_MSTRG.2327	W05_L_48h	W05_R_0h	-1.3433	0.0013552
Gmax_MSTRG.2328	W05_L_48h	W05_R_0h	-1.3433	0.0013552
Gmax_MSTRG.84388	W05_R_4h	C08_R_24h	-1.34248	0.0393085
Gmax_MSTRG.8456	W05_R_0h	C08_R_48h	-1.33875	0.00309869
Gmax_MSTRG.8457	W05_R_0h	C08_R_48h	-1.33875	0.00309869
Gmax_MSTRG.55710	W05_L_48h	C08_L_48h	-1.3377	0.000143254
Gmax_MSTRG.90357	W05_L_48h	C08_R_48h	-1.3363	0.00330829
Gmax_MSTRG.8225	C08_L_24h	W05_R_24h	-1.33604	0.0035168
Gmax_MSTRG.105072	C08_R_4h	C08_R_48h	-1.332	0.000143254
Gmax_MSTRG.105073	C08_R_4h	C08_R_48h	-1.332	0.000143254
Gmax_MSTRG.93044	W05_R_2h	C08_R_48h	-1.32748	0.00534513
Gmax_MSTRG.44039	C08_R_0h	C08_R_24h	-1.32614	0.000773047
Gmax_MSTRG.44040	C08_R_0h	C08_R_24h	-1.32614	0.000773047
Gmax_MSTRG.96165	W05_L_0h	C08_R_0h	-1.32476	0.00191537
Gmax_MSTRG.89972	C08_L_48h	W05_R_0h	-1.32474	0.0184458
Gmax_MSTRG.65615	C08_R_1h	C08_R_4h	-1.32461	0.0283169
Gmax_MSTRG.65617	C08_R_1h	C08_R_4h	-1.32461	0.0283169
Gmax_MSTRG.12568	C08_R_0h	W05_R_2h	-1.32217	0.0350017
Gmax_MSTRG.128128	C08_L_2h	W05_L_24h	-1.32075	0.0480575
Gmax_MSTRG.128129	C08_L_2h	W05_L_24h	-1.32075	0.0480575
Gmax_MSTRG.11852	C08_R_2h	W05_R_4h	-1.32057	0.00814757
Gmax_MSTRG.12568	W05_L_48h	W05_R_2h	-1.31669	0.0410476
Gmax_MSTRG.17630	C08_L_24h	W05_R_1h	-1.31435	0.0404947
Gmax_MSTRG.17506	W05_R_2h	C08_R_48h	-1.31431	0.0444151
Gmax_MSTRG.8225	W05_L_0h	C08_L_4h	-1.30948	0.00786162
Gmax_MSTRG.104267	C08_L_48h	C08_R_4h	-1.3085	0.000143254
Gmax_MSTRG.44039	C08_R_0h	C08_R_4h	-1.30632	0.000652596
Gmax_MSTRG.44040	C08_R_0h	C08_R_4h	-1.30632	0.000652596
Gmax_MSTRG.8456	C08_L_24h	C08_L_48h	-1.305	0.0375594
Gmax_MSTRG.8457	C08_L_24h	C08_L_48h	-1.305	0.0375594
Gmax_MSTRG.50257	W05_R_1h	W05_R_24h	-1.30325	0.000143254
Gmax_MSTRG.2327	C08_L_4h	W05_R_24h	-1.29972	0.000143254
Gmax_MSTRG.2328	C08_L_4h	W05_R_24h	-1.29972	0.000143254
Gmax_MSTRG.82861	C08_R_1h	W05_R_4h	-1.29839	0.0451918
Gmax_MSTRG.14747	W05_R_1h	C08_R_2h	-1.29663	0.0274068
Gmax_MSTRG.90357	C08_L_48h	C08_R_0h	-1.29364	0.0109529
Gmax_MSTRG.50257	W05_R_4h	C08_R_48h	-1.28845	0.000143254
Gmax_MSTRG.35921	C08_L_2h	C08_L_48h	-1.28759	0.00288736
Gmax_MSTRG.91601	W05_L_48h	C08_R_24h	-1.28732	0.00256764
Gmax_MSTRG.77242	W05_R_1h	C08_R_4h	-1.28406	0.000773047
Gmax_MSTRG.14899	W05_L_1h	C08_L_2h	-1.28368	0.00728625
Gmax_MSTRG.18395	C08_R_2h	C08_R_48h	-1.28046	0.0326578
Gmax_MSTRG.2327	C08_L_48h	W05_R_48h	-1.27794	0.000892001
Gmax_MSTRG.2328	C08_L_48h	W05_R_48h	-1.27794	0.000892001
Gmax_MSTRG.70213	W05_R_2h	C08_R_4h	-1.27415	0.00786162
Gmax_MSTRG.105072	W05_R_1h	W05_R_24h	-1.27271	0.000652596
Gmax_MSTRG.105073	W05_R_1h	W05_R_24h	-1.27271	0.000652596
Gmax_MSTRG.35921	C08_L_48h	W05_R_48h	-1.272	0.0404947
Gmax_MSTRG.14899	W05_L_0h	C08_L_1h	-1.27013	0.0139528
Gmax_MSTRG.71898	C08_L_2h	C08_R_1h	-1.26958	0.0120531
Gmax_MSTRG.39976	C08_R_2h	C08_R_4h	-1.26888	0.0419934
Gmax_MSTRG.96165	C08_R_0h	W05_R_4h	-1.26799	0.0450368
Gmax_MSTRG.96165	W05_L_2h	C08_L_48h	-1.26753	0.0152002
Gmax_MSTRG.2327	W05_L_1h	W05_R_0h	-1.26624	0.00191537
Gmax_MSTRG.2328	W05_L_1h	W05_R_0h	-1.26624	0.00191537
Gmax_MSTRG.77242	W05_R_1h	W05_R_4h	-1.26094	0.000892001
Gmax_MSTRG.63677	W05_L_48h	W05_R_24h	-1.26057	0.000143254
Gmax_MSTRG.63678	W05_L_48h	W05_R_24h	-1.26057	0.000143254
Gmax_MSTRG.96165	W05_L_48h	W05_R_0h	-1.2603	0.000773047
Gmax_MSTRG.75125	C08_R_0h	C08_R_1h	-1.25799	0.000143254
Gmax_MSTRG.75126	C08_R_0h	C08_R_1h	-1.25799	0.000143254
Gmax_MSTRG.105072	C08_R_1h	W05_R_48h	-1.25694	0.000143254
Gmax_MSTRG.105073	C08_R_1h	W05_R_48h	-1.25694	0.000143254
Gmax_MSTRG.8456	W05_R_48h	C08_R_48h	-1.25475	0.00554384
Gmax_MSTRG.8457	W05_R_48h	C08_R_48h	-1.25475	0.00554384
Gmax_MSTRG.93044	W05_R_2h	W05_R_24h	-1.25182	0.00563683
Gmax_MSTRG.90357	W05_L_0h	W05_L_4h	-1.25162	0.0108605
Gmax_MSTRG.90357	W05_R_1h	C08_R_4h	-1.25145	0.0095617
Gmax_MSTRG.52140	C08_L_48h	C08_R_4h	-1.25069	0.0242411
Gmax_MSTRG.2327	W05_L_0h	W05_R_48h	-1.25065	0.0011257
Gmax_MSTRG.2328	W05_L_0h	W05_R_48h	-1.25065	0.0011257
Gmax_MSTRG.70213	C08_R_1h	W05_R_4h	-1.25032	0.00180467
Gmax_MSTRG.90357	C08_R_1h	C08_R_4h	-1.24979	0.00946766
Gmax_MSTRG.18616	C08_L_1h	C08_R_4h	-1.24893	0.000652596
Gmax_MSTRG.91601	W05_L_24h	C08_R_0h	-1.24811	0.020514
Gmax_MSTRG.91924	W05_L_48h	W05_R_2h	-1.24676	0.000143254
Gmax_MSTRG.71898	C08_L_2h	C08_R_24h	-1.24642	0.00100948
Gmax_MSTRG.90871	W05_R_2h	W05_R_4h	-1.24597	0.0103064
Gmax_MSTRG.20462	C08_L_24h	C08_L_48h	-1.2456	0.0336304
Gmax_MSTRG.8225	W05_L_0h	C08_L_48h	-1.24202	0.0095617
Gmax_MSTRG.70213	W05_R_2h	W05_R_24h	-1.24101	0.00993497
Gmax_MSTRG.12568	W05_L_48h	C08_L_48h	-1.23709	0.0435559
Gmax_MSTRG.28904	W05_L_2h	C08_L_4h	-1.23476	0.0253295
Gmax_MSTRG.90357	W05_L_0h	C08_R_4h	-1.23443	0.010676
Gmax_MSTRG.18616	C08_L_1h	W05_R_4h	-1.2337	0.000892001
Gmax_MSTRG.90357	W05_L_0h	W05_L_1h	-1.23257	0.0103064
Gmax_MSTRG.96165	W05_L_1h	C08_L_4h	-1.23064	0.0221332
Gmax_MSTRG.2327	W05_L_2h	W05_R_0h	-1.23018	0.00213487
Gmax_MSTRG.2328	W05_L_2h	W05_R_0h	-1.23018	0.00213487
Gmax_MSTRG.104267	W05_L_48h	W05_R_1h	-1.22854	0.000143254
Gmax_MSTRG.82861	C08_R_1h	C08_R_2h	-1.22807	0.0489047
Gmax_MSTRG.92737	C08_L_4h	C08_L_24h	-1.22745	0.0215368
Gmax_MSTRG.92738	C08_L_4h	C08_L_24h	-1.22745	0.0215368
Gmax_MSTRG.17630	C08_R_24h	C08_R_48h	-1.22128	0.0167028
Gmax_MSTRG.50257	W05_R_2h	C08_R_48h	-1.22108	0.000143254
Gmax_MSTRG.83983	C08_R_2h	C08_R_4h	-1.22066	0.0176655
Gmax_MSTRG.83984	C08_R_2h	C08_R_4h	-1.22066	0.0176655
Gmax_MSTRG.8225	W05_L_24h	C08_R_24h	-1.21979	0.0149333
Gmax_MSTRG.8225	C08_L_0h	W05_R_4h	-1.21944	0.0499838
Gmax_MSTRG.70213	C08_R_1h	C08_R_2h	-1.21935	0.00256764
Gmax_MSTRG.17506	W05_R_24h	C08_R_24h	-1.21876	0.0427766
Gmax_MSTRG.2327	C08_L_0h	W05_R_4h	-1.2181	0.0130511
Gmax_MSTRG.2328	C08_L_0h	W05_R_4h	-1.2181	0.0130511
Gmax_MSTRG.50257	W05_R_4h	W05_R_24h	-1.21695	0.000143254
Gmax_MSTRG.75125	C08_R_0h	W05_R_1h	-1.21692	0.000143254
Gmax_MSTRG.75126	C08_R_0h	W05_R_1h	-1.21692	0.000143254
Gmax_MSTRG.90357	C08_L_24h	C08_R_48h	-1.21594	0.00524573
Gmax_MSTRG.8225	W05_L_24h	W05_R_0h	-1.21498	0.0172292
Gmax_MSTRG.48308	W05_R_4h	W05_R_48h	-1.21378	0.00393032
Gmax_MSTRG.96165	C08_R_0h	W05_R_1h	-1.21158	0.0465096
Gmax_MSTRG.50257	W05_R_1h	C08_R_4h	-1.21158	0.000143254
Gmax_MSTRG.19570	W05_R_1h	W05_R_2h	-1.20784	0.000143254
Gmax_MSTRG.11852	C08_L_1h	W05_R_2h	-1.20573	0.0015814
Gmax_MSTRG.8225	W05_L_48h	C08_R_24h	-1.20388	0.0158223
Gmax_MSTRG.91601	C08_L_24h	C08_R_0h	-1.20361	0.0252459
Gmax_MSTRG.63677	W05_L_24h	C08_R_0h	-1.20336	0.000143254
Gmax_MSTRG.63678	W05_L_24h	C08_R_0h	-1.20336	0.000143254
Gmax_MSTRG.63677	C08_L_48h	C08_R_0h	-1.20299	0.000143254
Gmax_MSTRG.63678	C08_L_48h	C08_R_0h	-1.20299	0.000143254
Gmax_MSTRG.71898	C08_L_1h	W05_R_2h	-1.20236	0.00278117
Gmax_MSTRG.60496	C08_R_2h	C08_R_4h	-1.20062	0.0204287
Gmax_MSTRG.8225	W05_L_48h	W05_R_0h	-1.19908	0.018705
Gmax_MSTRG.75125	W05_R_0h	C08_R_1h	-1.19898	0.00027665
Gmax_MSTRG.75126	W05_R_0h	C08_R_1h	-1.19898	0.00027665
Gmax_MSTRG.56841	W05_L_1h	C08_R_0h	-1.19673	0.0268269
Gmax_MSTRG.63677	W05_L_48h	W05_R_1h	-1.19627	0.000143254
Gmax_MSTRG.63678	W05_L_48h	W05_R_1h	-1.19627	0.000143254
Gmax_MSTRG.18395	C08_R_1h	C08_R_48h	-1.19598	0.0431674
Gmax_MSTRG.65615	C08_R_0h	C08_R_24h	-1.19327	0.0137736
Gmax_MSTRG.65617	C08_R_0h	C08_R_24h	-1.19327	0.0137736
Gmax_MSTRG.65615	C08_L_48h	C08_R_24h	-1.1931	0.0135034
Gmax_MSTRG.65617	C08_L_48h	C08_R_24h	-1.1931	0.0135034
Gmax_MSTRG.57161	C08_R_1h	C08_R_2h	-1.19202	0.00320363
Gmax_MSTRG.56841	C08_R_2h	C08_R_4h	-1.19161	0.0047443
Gmax_MSTRG.89972	C08_L_24h	W05_R_0h	-1.19106	0.0344384
Gmax_MSTRG.8456	W05_R_0h	W05_R_2h	-1.18918	0.00341261
Gmax_MSTRG.8457	W05_R_0h	W05_R_2h	-1.18918	0.00341261
Gmax_MSTRG.104267	W05_L_48h	C08_R_2h	-1.18674	0.000143254
Gmax_MSTRG.44039	W05_L_48h	C08_R_1h	-1.18508	0.0169669
Gmax_MSTRG.44040	W05_L_48h	C08_R_1h	-1.18508	0.0169669
Gmax_MSTRG.104267	W05_R_4h	C08_R_4h	-1.18447	0.000143254
Gmax_MSTRG.50257	W05_R_1h	C08_R_24h	-1.18224	0.000143254
Gmax_MSTRG.44039	W05_R_0h	C08_R_24h	-1.18199	0.00299314
Gmax_MSTRG.44040	W05_R_0h	C08_R_24h	-1.18199	0.00299314
Gmax_MSTRG.60496	W05_L_48h	C08_R_4h	-1.18195	0.0214512
Gmax_MSTRG.92737	W05_L_2h	C08_L_24h	-1.18181	0.0262461
Gmax_MSTRG.92738	W05_L_2h	C08_L_24h	-1.18181	0.0262461
Gmax_MSTRG.56841	C08_R_1h	C08_R_2h	-1.1796	0.000143254
Gmax_MSTRG.8225	W05_L_0h	W05_L_1h	-1.17719	0.012144
Gmax_MSTRG.17506	W05_R_2h	C08_R_24h	-1.17501	0.0486728
Gmax_MSTRG.8456	W05_R_0h	C08_R_1h	-1.17498	0.00612319
Gmax_MSTRG.8457	W05_R_0h	C08_R_1h	-1.17498	0.00612319
Gmax_MSTRG.84388	W05_R_4h	C08_R_4h	-1.17386	0.0482884
Gmax_MSTRG.2327	W05_L_48h	W05_R_48h	-1.1707	0.00213487
Gmax_MSTRG.2328	W05_L_48h	W05_R_48h	-1.1707	0.00213487
Gmax_MSTRG.57161	C08_R_1h	W05_R_2h	-1.16835	0.00362048
Gmax_MSTRG.20071	W05_L_48h	C08_R_1h	-1.16719	0.0125077
Gmax_MSTRG.11852	W05_L_1h	C08_R_2h	-1.16597	0.000530083
Gmax_MSTRG.44039	W05_R_0h	C08_R_4h	-1.16216	0.00330829
Gmax_MSTRG.44040	W05_R_0h	C08_R_4h	-1.16216	0.00330829
Gmax_MSTRG.60496	C08_R_1h	C08_R_4h	-1.16111	0.0233194
Gmax_MSTRG.75125	W05_R_0h	W05_R_1h	-1.15791	0.000143254
Gmax_MSTRG.75126	W05_R_0h	W05_R_1h	-1.15791	0.000143254
Gmax_MSTRG.2327	C08_L_2h	C08_R_4h	-1.1562	0.0279862
Gmax_MSTRG.2328	C08_L_2h	C08_R_4h	-1.1562	0.0279862
Gmax_MSTRG.18616	W05_L_0h	C08_L_0h	-1.15526	0.00235217
Gmax_MSTRG.75125	W05_R_4h	C08_R_24h	-1.15484	0.000143254
Gmax_MSTRG.75126	W05_R_4h	C08_R_24h	-1.15484	0.000143254
Gmax_MSTRG.2327	W05_L_0h	C08_L_1h	-1.15439	0.00267461
Gmax_MSTRG.2328	W05_L_0h	C08_L_1h	-1.15439	0.00267461
Gmax_MSTRG.2327	C08_L_48h	W05_R_24h	-1.15319	0.0011257
Gmax_MSTRG.2328	C08_L_48h	W05_R_24h	-1.15319	0.0011257
Gmax_MSTRG.2327	C08_L_1h	C08_R_4h	-1.15215	0.0273246
Gmax_MSTRG.2328	C08_L_1h	C08_R_4h	-1.15215	0.0273246
Gmax_MSTRG.2327	W05_L_0h	C08_L_2h	-1.15033	0.00202544
Gmax_MSTRG.2328	W05_L_0h	C08_L_2h	-1.15033	0.00202544
Gmax_MSTRG.50257	W05_R_2h	W05_R_24h	-1.14958	0.00027665
Gmax_MSTRG.18616	C08_L_2h	C08_R_4h	-1.14888	0.0015814
Gmax_MSTRG.2387	W05_R_1h	W05_R_2h	-1.1478	0.00393032
Gmax_MSTRG.90357	C08_L_48h	C08_R_4h	-1.14703	0.0170545
Gmax_MSTRG.104267	W05_L_24h	W05_R_1h	-1.14667	0.000143254
Gmax_MSTRG.11852	C08_L_1h	C08_L_24h	-1.14285	0.00169342
Gmax_MSTRG.90357	C08_R_2h	C08_R_4h	-1.14265	0.017317
Gmax_MSTRG.57161	W05_R_2h	W05_R_4h	-1.14218	0.0424654
Gmax_MSTRG.5126	C08_R_1h	C08_R_2h	-1.14172	0.018705
Gmax_MSTRG.17630	C08_R_24h	W05_R_48h	-1.14082	0.0191362
Gmax_MSTRG.128128	C08_L_48h	C08_R_24h	-1.13885	0.0120531
Gmax_MSTRG.128129	C08_L_48h	C08_R_24h	-1.13885	0.0120531
Gmax_MSTRG.71898	W05_L_1h	C08_R_0h	-1.13879	0.025996
Gmax_MSTRG.46709	C08_R_0h	W05_R_1h	-1.13835	0.0384357
Gmax_MSTRG.18616	C08_L_2h	W05_R_4h	-1.13366	0.00235217
Gmax_MSTRG.92737	W05_L_1h	C08_L_24h	-1.1311	0.0330637
Gmax_MSTRG.92738	W05_L_1h	C08_L_24h	-1.1311	0.0330637
Gmax_MSTRG.11852	W05_L_1h	W05_L_2h	-1.13064	0.000652596
Gmax_MSTRG.19570	W05_L_1h	C08_L_1h	-1.12942	0.0322527
Gmax_MSTRG.96165	W05_L_1h	C08_L_48h	-1.12865	0.0300456
Gmax_MSTRG.2327	W05_R_24h	C08_R_24h	-1.12826	0.0301277
Gmax_MSTRG.2328	W05_R_24h	C08_R_24h	-1.12826	0.0301277
Gmax_MSTRG.69120	W05_L_48h	C08_L_48h	-1.12756	0.038356
Gmax_MSTRG.8456	W05_R_24h	C08_R_48h	-1.12631	0.010676
Gmax_MSTRG.8457	W05_R_24h	C08_R_48h	-1.12631	0.010676
Gmax_MSTRG.2327	W05_L_0h	W05_R_24h	-1.1259	0.0011257
Gmax_MSTRG.2328	W05_L_0h	W05_R_24h	-1.1259	0.0011257
Gmax_MSTRG.46709	W05_R_2h	W05_R_24h	-1.12586	0.0389908
Gmax_MSTRG.50257	W05_R_4h	C08_R_4h	-1.12528	0.000143254
Gmax_MSTRG.8456	W05_R_4h	C08_R_48h	-1.12478	0.0107683
Gmax_MSTRG.8457	W05_R_4h	C08_R_48h	-1.12478	0.0107683
Gmax_MSTRG.18616	C08_L_4h	C08_R_4h	-1.12393	0.00224391
Gmax_MSTRG.105072	W05_R_24h	C08_R_24h	-1.12166	0.0225568
Gmax_MSTRG.105073	W05_R_24h	C08_R_24h	-1.12166	0.0225568
Gmax_MSTRG.67151	W05_L_24h	C08_R_2h	-1.11942	0.0423087
Gmax_MSTRG.105072	W05_R_2h	C08_R_48h	-1.11917	0.000143254
Gmax_MSTRG.105073	W05_R_2h	C08_R_48h	-1.11917	0.000143254
Gmax_MSTRG.57161	C08_R_2h	W05_R_4h	-1.11851	0.0483661
Gmax_MSTRG.2327	W05_R_0h	C08_R_0h	-1.11525	0.0493683
Gmax_MSTRG.2328	W05_R_0h	C08_R_0h	-1.11525	0.0493683
Gmax_MSTRG.11852	C08_L_24h	W05_R_24h	-1.11514	0.0325763
Gmax_MSTRG.63677	W05_L_24h	C08_R_24h	-1.115	0.000143254
Gmax_MSTRG.63678	W05_L_24h	C08_R_24h	-1.115	0.000143254
Gmax_MSTRG.63677	C08_L_48h	C08_R_24h	-1.11463	0.000143254
Gmax_MSTRG.63678	C08_L_48h	C08_R_24h	-1.11463	0.000143254
Gmax_MSTRG.104267	C08_L_24h	C08_R_4h	-1.11416	0.000143254
Gmax_MSTRG.52140	C08_L_4h	C08_R_4h	-1.11296	0.0431674
Gmax_MSTRG.70213	W05_R_1h	W05_R_2h	-1.11213	0.000652596
Gmax_MSTRG.91601	W05_L_24h	C08_L_48h	-1.11091	0.0276549
Gmax_MSTRG.46709	C08_R_0h	W05_R_24h	-1.1101	0.0416782
Gmax_MSTRG.18616	C08_L_4h	W05_R_4h	-1.10871	0.00278117
Gmax_MSTRG.2387	C08_R_1h	W05_R_2h	-1.10771	0.00484496
Gmax_MSTRG.63677	W05_L_48h	W05_R_0h	-1.10689	0.000143254
Gmax_MSTRG.63678	W05_L_48h	W05_R_0h	-1.10689	0.000143254
Gmax_MSTRG.104267	W05_L_24h	C08_R_2h	-1.10487	0.000143254
Gmax_MSTRG.2327	C08_L_2h	C08_R_24h	-1.10383	0.0345187
Gmax_MSTRG.2328	C08_L_2h	C08_R_24h	-1.10383	0.0345187
Gmax_MSTRG.2327	C08_L_1h	C08_R_24h	-1.09978	0.034117
Gmax_MSTRG.2328	C08_L_1h	C08_R_24h	-1.09978	0.034117
Gmax_MSTRG.90357	W05_L_24h	W05_R_4h	-1.09922	0.00592733
Gmax_MSTRG.50257	W05_R_4h	C08_R_24h	-1.09594	0.000143254
Gmax_MSTRG.12568	C08_R_24h	W05_R_48h	-1.09441	0.0340362
Gmax_MSTRG.2327	W05_L_1h	W05_R_48h	-1.09364	0.00382744
Gmax_MSTRG.2328	W05_L_1h	W05_R_48h	-1.09364	0.00382744
Gmax_MSTRG.60496	W05_R_0h	W05_R_4h	-1.09351	0.00776631
Gmax_MSTRG.8225	W05_L_0h	W05_R_24h	-1.09255	0.0141309
Gmax_MSTRG.92737	C08_L_2h	C08_L_24h	-1.09252	0.0399423
Gmax_MSTRG.92738	C08_L_2h	C08_L_24h	-1.09252	0.0399423
Gmax_MSTRG.104267	W05_L_48h	C08_R_24h	-1.09196	0.000143254
Gmax_MSTRG.2327	W05_R_24h	C08_R_48h	-1.09195	0.0358035
Gmax_MSTRG.2328	W05_R_24h	C08_R_48h	-1.09195	0.0358035
Gmax_MSTRG.90357	W05_L_24h	W05_R_0h	-1.09031	0.00454203
Gmax_MSTRG.90871	W05_R_1h	W05_R_4h	-1.08919	0.0234038
Gmax_MSTRG.18616	C08_L_48h	C08_R_24h	-1.08869	0.000143254
Gmax_MSTRG.105072	C08_R_2h	C08_R_4h	-1.08242	0.000143254
Gmax_MSTRG.105073	C08_R_2h	C08_R_4h	-1.08242	0.000143254
Gmax_MSTRG.128128	W05_L_48h	W05_R_24h	-1.07639	0.00651335
Gmax_MSTRG.128129	W05_L_48h	W05_R_24h	-1.07639	0.00651335
Gmax_MSTRG.128128	C08_R_1h	C08_R_24h	-1.074	0.0185324
Gmax_MSTRG.128129	C08_R_1h	C08_R_24h	-1.074	0.0185324
Gmax_MSTRG.91601	W05_R_24h	C08_R_48h	-1.07297	0.0199991
Gmax_MSTRG.18616	C08_R_24h	C08_R_48h	-1.07239	0.000892001
Gmax_MSTRG.46709	C08_R_2h	W05_R_24h	-1.06947	0.0484434
Gmax_MSTRG.2327	C08_L_2h	C08_R_48h	-1.06753	0.0385939
Gmax_MSTRG.2328	C08_L_2h	C08_R_48h	-1.06753	0.0385939
Gmax_MSTRG.91601	C08_L_24h	C08_L_48h	-1.06641	0.0336304
Gmax_MSTRG.59063	C08_L_24h	C08_L_48h	-1.06611	0.0481346
Gmax_MSTRG.35921	C08_L_0h	C08_R_4h	-1.06452	0.0183591
Gmax_MSTRG.2327	C08_L_1h	C08_R_48h	-1.06347	0.0389113
Gmax_MSTRG.2328	C08_L_1h	C08_R_48h	-1.06347	0.0389113
Gmax_MSTRG.35921	C08_L_4h	C08_R_0h	-1.06028	0.0390703
Gmax_MSTRG.67151	W05_R_4h	C08_R_4h	-1.05842	0.0354024
Gmax_MSTRG.50257	W05_R_2h	C08_R_4h	-1.05791	0.00027665
Gmax_MSTRG.2327	W05_L_2h	W05_R_48h	-1.05758	0.00494544
Gmax_MSTRG.2328	W05_L_2h	W05_R_48h	-1.05758	0.00494544
Gmax_MSTRG.18616	W05_R_24h	W05_R_48h	-1.05723	0.00278117
Gmax_MSTRG.11852	W05_R_2h	W05_R_24h	-1.05226	0.0424654
Gmax_MSTRG.17630	W05_R_4h	C08_R_48h	-1.04782	0.0363618
Gmax_MSTRG.17506	W05_R_1h	C08_R_2h	-1.04705	0.0113206
Gmax_MSTRG.2327	W05_L_48h	W05_R_24h	-1.04595	0.00341261
Gmax_MSTRG.2328	W05_L_48h	W05_R_24h	-1.04595	0.00341261
Gmax_MSTRG.104267	C08_L_48h	W05_R_1h	-1.04543	0.000405084
Gmax_MSTRG.8456	C08_R_0h	C08_R_48h	-1.0444	0.0170545
Gmax_MSTRG.8457	C08_R_0h	C08_R_48h	-1.0444	0.0170545
Gmax_MSTRG.44039	C08_R_0h	C08_R_2h	-1.04418	0.00504553
Gmax_MSTRG.44040	C08_R_0h	C08_R_2h	-1.04418	0.00504553
Gmax_MSTRG.96165	W05_L_24h	C08_L_48h	-1.04193	0.0455799
Gmax_MSTRG.56841	C08_R_2h	W05_R_4h	-1.04015	0.00786162
Gmax_MSTRG.96165	W05_L_4h	W05_L_24h	-1.03821	0.00504553
Gmax_MSTRG.77242	W05_R_2h	C08_R_4h	-1.03813	0.00494544
Gmax_MSTRG.28904	C08_L_24h	W05_R_24h	-1.03785	0.0180117
Gmax_MSTRG.56841	W05_L_1h	C08_R_24h	-1.03637	0.0447261
Gmax_MSTRG.63677	W05_R_4h	C08_R_24h	-1.03586	0.000143254
Gmax_MSTRG.63678	W05_R_4h	C08_R_24h	-1.03586	0.000143254
Gmax_MSTRG.5126	C08_R_1h	W05_R_2h	-1.03451	0.0273246
Gmax_MSTRG.48308	W05_R_2h	W05_R_48h	-1.03156	0.0130511
Gmax_MSTRG.50257	W05_R_2h	C08_R_24h	-1.02857	0.000773047
Gmax_MSTRG.14747	W05_R_1h	W05_R_24h	-1.02742	0.0487503
Gmax_MSTRG.8456	W05_R_1h	C08_R_48h	-1.02692	0.0198269
Gmax_MSTRG.8457	W05_R_1h	C08_R_48h	-1.02692	0.0198269
Gmax_MSTRG.18616	C08_L_24h	C08_R_24h	-1.02641	0.000143254
Gmax_MSTRG.18395	W05_R_1h	C08_R_24h	-1.02565	0.0415992
Gmax_MSTRG.128128	W05_L_48h	W05_R_2h	-1.02026	0.0091858
Gmax_MSTRG.128129	W05_L_48h	W05_R_2h	-1.02026	0.0091858
Gmax_MSTRG.77242	W05_R_1h	W05_R_48h	-1.01731	0.00278117
Gmax_MSTRG.35921	C08_L_1h	C08_R_0h	-1.01675	0.0473624
Gmax_MSTRG.48308	W05_R_1h	C08_R_2h	-1.01633	0.000143254
Gmax_MSTRG.18616	W05_L_0h	C08_R_4h	-1.0154	0.00494544
Gmax_MSTRG.77242	W05_R_2h	W05_R_4h	-1.01501	0.00582904
Gmax_MSTRG.90357	W05_R_48h	C08_R_48h	-1.01308	0.0213659
Gmax_MSTRG.63677	C08_L_24h	C08_R_0h	-1.01249	0.000143254
Gmax_MSTRG.63678	C08_L_24h	C08_R_0h	-1.01249	0.000143254
Gmax_MSTRG.104267	W05_L_24h	C08_R_24h	-1.0101	0.00027665
Gmax_MSTRG.8225	W05_L_24h	C08_L_48h	-1.00703	0.0294698
Gmax_MSTRG.1306	W05_R_2h	W05_R_48h	-1.00691	0.0139528
Gmax_MSTRG.128128	W05_L_48h	C08_R_4h	-1.00551	0.00814757
Gmax_MSTRG.128129	W05_L_48h	C08_R_4h	-1.00551	0.00814757
Gmax_MSTRG.71898	W05_R_1h	C08_R_1h	-1.00525	0.0349211
Gmax_MSTRG.104267	W05_L_48h	C08_R_0h	-1.00395	0.000143254
Gmax_MSTRG.104267	C08_L_48h	C08_R_2h	-1.00363	0.000652596
Gmax_MSTRG.71898	C08_R_2h	C08_R_24h	-1.00247	0.0125077
Gmax_MSTRG.8456	W05_R_0h	C08_R_2h	-1.00237	0.00984168
Gmax_MSTRG.8457	W05_R_0h	C08_R_2h	-1.00237	0.00984168
Gmax_MSTRG.91601	W05_L_24h	W05_R_0h	-1.00169	0.03476
Gmax_MSTRG.18616	W05_L_0h	W05_R_4h	-1.00017	0.00544459
Gmax_MSTRG.98701	W05_L_0h	C08_R_4h	1.00067	0.000143254
Gmax_MSTRG.44039	W05_L_2h	C08_R_2h	1.0014	0.0352421
Gmax_MSTRG.44040	W05_L_2h	C08_R_2h	1.0014	0.0352421
Gmax_MSTRG.63677	C08_L_2h	W05_R_24h	1.00175	0.000143254
Gmax_MSTRG.63678	C08_L_2h	W05_R_24h	1.00175	0.000143254
Gmax_MSTRG.91924	C08_L_0h	C08_L_1h	1.0021	0.000143254
Gmax_MSTRG.71898	W05_L_2h	W05_R_1h	1.00212	0.00690156
Gmax_MSTRG.91924	W05_L_1h	W05_R_24h	1.00336	0.000143254
Gmax_MSTRG.2327	C08_R_24h	W05_R_48h	1.00351	0.0444928
Gmax_MSTRG.2328	C08_R_24h	W05_R_48h	1.00351	0.0444928
Gmax_MSTRG.50257	W05_L_4h	C08_R_48h	1.00379	0.0138631
Gmax_MSTRG.98701	C08_L_24h	C08_R_48h	1.00406	0.000143254
Gmax_MSTRG.90871	W05_R_4h	C08_R_4h	1.00506	0.0329016
Gmax_MSTRG.44039	C08_L_0h	C08_R_48h	1.0059	0.03476
Gmax_MSTRG.44040	C08_L_0h	C08_R_48h	1.0059	0.03476
Gmax_MSTRG.98701	C08_R_2h	W05_R_24h	1.00863	0.000143254
Gmax_MSTRG.48308	C08_R_0h	W05_R_2h	1.01065	0.0153783
Gmax_MSTRG.1306	C08_R_1h	W05_R_4h	1.01171	0.020514
Gmax_MSTRG.75125	W05_L_48h	C08_R_24h	1.01318	0.00403275
Gmax_MSTRG.75126	W05_L_48h	C08_R_24h	1.01318	0.00403275
Gmax_MSTRG.44039	W05_L_0h	C08_R_2h	1.01497	0.0400996
Gmax_MSTRG.44040	W05_L_0h	C08_R_2h	1.01497	0.0400996
Gmax_MSTRG.14899	W05_L_24h	W05_R_24h	1.01574	0.000143254
Gmax_MSTRG.52140	W05_L_24h	C08_L_48h	1.01647	0.0440272
Gmax_MSTRG.44039	W05_R_2h	W05_R_4h	1.0174	0.0129614
Gmax_MSTRG.44040	W05_R_2h	W05_R_4h	1.0174	0.0129614
Gmax_MSTRG.104267	C08_L_1h	C08_L_2h	1.01797	0.0145773
Gmax_MSTRG.35921	C08_L_1h	C08_L_2h	1.01809	0.00757477
Gmax_MSTRG.46709	W05_R_48h	C08_R_48h	1.01912	0.0405737
Gmax_MSTRG.77242	W05_L_48h	C08_R_4h	1.01983	0.0392297
Gmax_MSTRG.60496	W05_R_4h	W05_R_24h	1.02009	0.0104913
Gmax_MSTRG.104267	W05_L_2h	C08_L_24h	1.02118	0.000143254
Gmax_MSTRG.40479	W05_L_1h	W05_R_24h	1.02211	0.000143254
Gmax_MSTRG.71898	W05_L_2h	C08_R_2h	1.02249	0.0135932
Gmax_MSTRG.91924	W05_L_1h	W05_R_48h	1.0231	0.000143254
Gmax_MSTRG.91924	W05_L_24h	W05_R_4h	1.0242	0.000143254
Gmax_MSTRG.98701	W05_L_0h	C08_R_24h	1.02427	0.000143254
Gmax_MSTRG.104267	C08_L_0h	C08_R_2h	1.02509	0.0068049
Gmax_MSTRG.40479	C08_L_48h	W05_R_4h	1.02509	0.000143254
Gmax_MSTRG.71898	C08_R_1h	C08_R_2h	1.02563	0.039625
Gmax_MSTRG.18616	W05_L_4h	C08_R_24h	1.02679	0.000773047
Gmax_MSTRG.98701	W05_L_1h	W05_R_4h	1.02885	0.000143254
Gmax_MSTRG.104267	W05_L_0h	C08_R_0h	1.02979	0.00454203
Gmax_MSTRG.75125	C08_L_2h	C08_L_48h	1.02993	0.0297987
Gmax_MSTRG.75126	C08_L_2h	C08_L_48h	1.02993	0.0297987
Gmax_MSTRG.2327	W05_L_1h	W05_L_24h	1.03026	0.000405084
Gmax_MSTRG.2328	W05_L_1h	W05_L_24h	1.03026	0.000405084
Gmax_MSTRG.98701	C08_L_2h	C08_R_0h	1.03039	0.000143254
Gmax_MSTRG.91601	C08_L_48h	W05_R_48h	1.03111	0.0434006
Gmax_MSTRG.63677	C08_L_4h	W05_R_1h	1.0324	0.000143254
Gmax_MSTRG.63678	C08_L_4h	W05_R_1h	1.0324	0.000143254
Gmax_MSTRG.40479	C08_L_0h	W05_R_2h	1.03255	0.000143254
Gmax_MSTRG.2327	W05_L_2h	W05_L_4h	1.03304	0.000530083
Gmax_MSTRG.2328	W05_L_2h	W05_L_4h	1.03304	0.000530083
Gmax_MSTRG.90357	W05_L_2h	C08_L_24h	1.03307	0.0135932
Gmax_MSTRG.128128	C08_L_24h	C08_R_48h	1.03354	0.0302913
Gmax_MSTRG.128129	C08_L_24h	C08_R_48h	1.03354	0.0302913
Gmax_MSTRG.35921	C08_L_48h	C08_R_2h	1.0336	0.0111371
Gmax_MSTRG.40479	W05_L_1h	W05_L_48h	1.03434	0.000143254
Gmax_MSTRG.17630	W05_R_2h	C08_R_24h	1.03479	0.0293053
Gmax_MSTRG.63677	W05_L_1h	W05_R_24h	1.03482	0.000143254
Gmax_MSTRG.63678	W05_L_1h	W05_R_24h	1.03482	0.000143254
Gmax_MSTRG.90357	C08_L_2h	W05_R_2h	1.03529	0.0351618
Gmax_MSTRG.104267	W05_L_1h	W05_R_1h	1.03669	0.00554384
Gmax_MSTRG.18616	C08_L_24h	W05_L_48h	1.03679	0.000143254
Gmax_MSTRG.48308	W05_R_0h	C08_R_2h	1.03689	0.00288736
Gmax_MSTRG.75125	C08_R_1h	C08_R_4h	1.03763	0.00027665
[truncated: 5,427 more rows]

## Sheet: Table 5
miRNA	Target genes in G.max	miRNA	Target genes in G.soja
MIR166m-5p	Glyma.01G000900.1	MIR166m-5p	Glysoja.01G000009.1
	Glyma.01G117800.1		Glysoja.01G001225.1
	Glyma.01G135900.1		Glysoja.01G001225.2
	Glyma.01G194200.1		Glysoja.01G001415.1
	Glyma.01G219000.1		Glysoja.01G002037.1
	Glyma.01G228000.1		Glysoja.01G002268.1
	Glyma.01G237200.1		Glysoja.01G002268.2
	Glyma.01G237200.2		Glysoja.01G002358.2
	Glyma.01G237200.3		Glysoja.01G002452.1
	Glyma.01G242300.1		Glysoja.01G002452.2
	Glyma.01G242300.2		Glysoja.01G002498.1
	Glyma.02G013500.1		Glysoja.02G002664.1
	Glyma.02G013500.2		Glysoja.02G002664.2
	Glyma.02G013500.3		Glysoja.02G002664.3
	Glyma.02G027800.1		Glysoja.02G002800.1
	Glyma.02G057500.1		Glysoja.02G002956.2
	Glyma.02G094300.1		Glysoja.02G003081.1
	Glyma.02G156500.1		Glysoja.02G003439.1
	Glyma.02G194800.1		Glysoja.02G003439.2
	Glyma.02G257600.1		Glysoja.02G003439.3
	Glyma.02G257600.2		Glysoja.02G004043.1
	Glyma.02G257600.3		Glysoja.02G004071.3
	Glyma.02G258000.1		Glysoja.02G004071.5
	Glyma.02G295000.1		Glysoja.02G004464.1
	Glyma.02G295000.2		Glysoja.02G004540.1
	Glyma.03G010700.1		Glysoja.02G004703.1
	Glyma.03G054200.1		Glysoja.02G005089.1
	Glyma.03G091700.1		Glysoja.02G005093.1
	Glyma.03G110600.1		Glysoja.02G005273.4
	Glyma.03G133000.1		Glysoja.02G005273.6
	Glyma.03G159900.2		Glysoja.03G005731.1
	Glyma.03G159900.3		Glysoja.03G006177.1
	Glyma.03G159900.4		Glysoja.03G006280.1
	Glyma.03G159900.5		Glysoja.03G006451.1
	Glyma.03G235300.1		Glysoja.03G006947.1
	Glyma.03G252200.1		Glysoja.03G007658.2
	Glyma.04G063600.1		Glysoja.03G007742.1
	Glyma.04G078900.1		Glysoja.03G007742.2
	Glyma.04G078900.2		Glysoja.03G008040.1
	Glyma.04G078900.3		Glysoja.03G008040.2
	Glyma.04G079300.1		Glysoja.03G008040.3
	Glyma.04G082500.1		Glysoja.03G008040.4
	Glyma.04G107400.1		Glysoja.03G008040.5
	Glyma.04G107400.2		Glysoja.03G008040.6
	Glyma.04G150300.1		Glysoja.03G008040.7
	Glyma.04G155000.1		Glysoja.04G008946.3
	Glyma.04G155000.10		Glysoja.04G008946.4
	Glyma.04G155000.11		Glysoja.04G009102.1
	Glyma.04G155000.2		Glysoja.04G009132.1
	Glyma.04G155000.3		Glysoja.04G009132.2
	Glyma.04G155000.4		Glysoja.04G009373.1
	Glyma.04G155000.5		Glysoja.04G009787.1
	Glyma.04G155000.6		Glysoja.04G009832.1
	Glyma.04G155000.7		Glysoja.04G010139.1
	Glyma.04G155000.8		Glysoja.04G010303.1
	Glyma.04G155000.9		Glysoja.04G010303.2
	Glyma.04G184200.1		Glysoja.04G010303.3
	Glyma.04G201200.1		Glysoja.04G010303.4
	Glyma.04G201200.2		Glysoja.04G010478.1
	Glyma.04G207000.1		Glysoja.04G010478.2
	Glyma.04G220400.1		Glysoja.04G010478.3
	Glyma.05G032000.6		Glysoja.04G010582.1
	Glyma.05G070200.1		Glysoja.05G010888.1
	Glyma.05G070200.2		Glysoja.05G011122.1
	Glyma.05G095200.2		Glysoja.05G011406.3
	Glyma.05G107600.1		Glysoja.05G011523.1
	Glyma.05G107600.2		Glysoja.05G011523.2
	Glyma.05G107600.3		Glysoja.05G011523.3
	Glyma.05G107600.4		Glysoja.05G011523.4
	Glyma.05G147800.1		Glysoja.05G011795.3
	Glyma.05G147800.2		Glysoja.05G011795.4
	Glyma.05G196200.1		Glysoja.05G011929.1
	Glyma.05G214400.1		Glysoja.05G011929.2
	Glyma.05G219200.1		Glysoja.05G012336.1
	Glyma.05G225800.1		Glysoja.05G012336.2
	Glyma.05G225800.2		Glysoja.05G012777.1
	Glyma.06G027500.1		Glysoja.05G012971.1
	Glyma.06G027500.2		Glysoja.05G013019.1
	Glyma.06G027500.3		Glysoja.05G013038.1
	Glyma.06G064800.1		Glysoja.05G013082.1
	Glyma.06G088000.3		Glysoja.05G013082.2
	Glyma.06G113500.1		Glysoja.06G013568.1
	Glyma.06G113500.2		Glysoja.06G013744.5
	Glyma.06G127700.1		Glysoja.06G014600.1
	Glyma.06G136900.1		Glysoja.06G014627.1
	Glyma.06G164300.1		Glysoja.06G014890.1
	Glyma.06G164300.2		Glysoja.06G014890.2
	Glyma.06G164300.3		Glysoja.06G014890.3
	Glyma.06G164300.4		Glysoja.06G014890.4
	Glyma.06G164300.5		Glysoja.06G014890.5
	Glyma.06G164300.6		Glysoja.06G014890.6
	Glyma.06G164300.7		Glysoja.06G014890.7
	Glyma.06G164300.8		Glysoja.06G015053.1
	Glyma.06G164300.9		Glysoja.06G015053.2
	Glyma.06G181700.2		Glysoja.06G015054.1
	Glyma.06G181700.3		Glysoja.06G015111.1
	Glyma.06G181700.4		Glysoja.06G015111.4
	Glyma.06G181800.1		Glysoja.06G015144.2
	Glyma.06G185500.1		Glysoja.06G015144.3
	Glyma.06G185500.2		Glysoja.06G015478.1
	Glyma.06G209300.1		Glysoja.06G015478.2
	Glyma.06G226700.1		Glysoja.06G015627.1
	Glyma.06G226700.2		Glysoja.06G015627.2
	Glyma.06G242600.1		Glysoja.06G015877.1
	Glyma.06G242600.2		Glysoja.06G015913.1
	Glyma.06G242600.3		Glysoja.06G015913.2
	Glyma.06G242600.4		Glysoja.06G015913.3
	Glyma.06G267300.1		Glysoja.06G015913.4
	Glyma.06G277100.1		Glysoja.06G015913.5
	Glyma.06G283400.1		Glysoja.06G016011.1
	Glyma.06G283600.1		Glysoja.06G016057.1
	Glyma.06G308500.1		Glysoja.06G016057.2
	Glyma.06G308500.2		Glysoja.06G016058.1
	Glyma.07G050800.1		Glysoja.06G016295.1
	Glyma.07G052000.1		Glysoja.07G016526.2
	Glyma.07G054500.1		Glysoja.07G016526.3
	Glyma.07G121900.1		Glysoja.07G016526.4
	Glyma.07G121900.2		Glysoja.07G016537.1
	Glyma.07G121900.3		Glysoja.07G016537.2
	Glyma.07G121900.4		Glysoja.07G016537.3
	Glyma.07G121900.5		Glysoja.07G016916.1
	Glyma.07G145600.1		Glysoja.07G016954.2
	Glyma.07G173000.1		Glysoja.07G016965.1
	Glyma.07G181000.1		Glysoja.07G016987.1
	Glyma.07G181100.1		Glysoja.07G016987.2
	Glyma.07G182900.1		Glysoja.07G016987.3
	Glyma.07G182900.2		Glysoja.07G017134.1
	Glyma.07G190700.1		Glysoja.07G017134.2
	Glyma.07G199200.1		Glysoja.07G017134.3
	Glyma.07G199200.2		Glysoja.07G017501.1
	Glyma.07G200400.1		Glysoja.07G017646.1
	Glyma.07G240300.1		Glysoja.07G017646.2
	Glyma.07G259800.1		Glysoja.07G017646.3
	Glyma.08G004000.1		Glysoja.07G017871.1
	Glyma.08G025500.1		Glysoja.07G017882.1
	Glyma.08G025500.2		Glysoja.07G018086.1
	Glyma.08G030600.2		Glysoja.07G018153.1
	Glyma.08G057700.1		Glysoja.07G018267.1
	Glyma.08G057700.2		Glysoja.07G018267.2
	Glyma.08G057700.3		Glysoja.07G018267.3
	Glyma.08G057700.4		Glysoja.07G018446.1
	Glyma.08G067100.1		Glysoja.07G018446.2
	Glyma.08G069600.1		Glysoja.07G018593.2
	Glyma.08G104700.1		Glysoja.07G018841.1
	Glyma.08G127700.1		Glysoja.07G019036.1
	Glyma.08G127700.4		Glysoja.08G019216.1
	Glyma.08G209100.1		Glysoja.08G019424.1
	Glyma.08G308600.1		Glysoja.08G019731.2
	Glyma.09G000600.1		Glysoja.08G019731.3
	Glyma.09G000600.2		Glysoja.08G019797.1
	Glyma.09G000600.3		Glysoja.08G019822.1
	Glyma.09G000600.4		Glysoja.08G020172.1
	Glyma.09G000600.5		Glysoja.08G021177.1
	Glyma.09G000600.6		Glysoja.08G021672.1
	Glyma.09G002800.1		Glysoja.08G021702.1
	Glyma.09G002800.2		Glysoja.08G022191.1
	Glyma.09G008200.1		Glysoja.08G022277.1
	Glyma.09G074100.1		Glysoja.08G022413.1
	Glyma.09G269600.1		Glysoja.08G022513.2
	Glyma.10G014100.1		Glysoja.08G022550.4
	Glyma.10G014100.2		Glysoja.09G022772.1
	Glyma.10G143400.1		Glysoja.09G023174.1
	Glyma.10G155100.1		Glysoja.09G023468.1
	Glyma.10G172600.1		Glysoja.09G023785.1
	Glyma.10G172600.2		Glysoja.09G023785.2
	Glyma.10G203600.1		Glysoja.09G023796.1
	Glyma.10G207800.1		Glysoja.09G023796.5
	Glyma.10G228800.1		Glysoja.09G023796.7
	Glyma.10G234000.3		Glysoja.09G023796.8
	Glyma.10G240300.1		Glysoja.09G024145.1
	Glyma.10G280600.5		Glysoja.09G024863.4
	Glyma.10G280600.6		Glysoja.09G025195.1
	Glyma.10G280600.7		Glysoja.09G025528.1
	Glyma.11G044000.1		Glysoja.09G025528.2
	Glyma.11G056200.1		Glysoja.09G025528.6
	Glyma.11G068400.1		Glysoja.10G025702.1
	Glyma.11G180500.1		Glysoja.10G025702.2
	Glyma.11G181900.1		Glysoja.10G026165.2
	Glyma.11G203000.1		Glysoja.10G026165.3
	Glyma.11G240300.1		Glysoja.10G026614.1
	Glyma.11G240300.2		Glysoja.10G026666.2
	Glyma.11G240300.3		Glysoja.10G027063.1
	Glyma.11G240300.4		Glysoja.10G027063.2
	Glyma.11G240300.5		Glysoja.10G027063.3
	Glyma.11G246200.6		Glysoja.10G027063.4
	Glyma.12G091300.1		Glysoja.10G027063.5
	Glyma.12G122600.1		Glysoja.10G027183.1
	Glyma.12G155400.1		Glysoja.10G027183.2
	Glyma.12G155400.2		Glysoja.10G027269.2
	Glyma.12G168000.1		Glysoja.10G027269.5
	Glyma.12G168000.2		Glysoja.10G027269.6
	Glyma.13G051300.1		Glysoja.10G027269.7
	Glyma.13G056000.1		Glysoja.10G027674.1
	Glyma.13G150900.1		Glysoja.10G027882.1
	Glyma.13G150900.2		Glysoja.10G027909.1
	Glyma.13G151000.1		Glysoja.11G028689.1
	Glyma.13G151000.2		Glysoja.11G029003.1
	Glyma.13G156600.1		Glysoja.11G029003.2
	Glyma.13G156600.2		Glysoja.11G029003.3
	Glyma.13G156600.3		Glysoja.11G029003.4
	Glyma.13G166300.3		Glysoja.11G029207.1
	Glyma.13G168600.1		Glysoja.11G029466.1
	Glyma.13G175800.1		Glysoja.11G029466.2
	Glyma.13G221900.1		Glysoja.11G029542.1
	Glyma.13G228100.1		Glysoja.11G029542.2
	Glyma.13G228500.1		Glysoja.11G029922.2
	Glyma.13G250900.1		Glysoja.11G030114.1
	Glyma.13G250900.2		Glysoja.11G030580.1
	Glyma.13G256900.1		Glysoja.11G030724.1
	Glyma.13G256900.2		Glysoja.11G030816.1
	Glyma.13G256900.3		Glysoja.11G030816.2
	Glyma.13G256900.4		Glysoja.11G030816.3
	Glyma.13G256900.5		Glysoja.11G030838.1
	Glyma.13G256900.6		Glysoja.11G030838.2
	Glyma.13G256900.7		Glysoja.11G031027.1
	Glyma.13G256900.8		Glysoja.11G031464.2
	Glyma.13G257000.1		Glysoja.11G031464.3
	Glyma.13G257000.2		Glysoja.11G031524.2
	Glyma.13G333700.1		Glysoja.11G031746.1
	Glyma.13G339600.1		Glysoja.11G031746.2
	Glyma.13G339600.2		Glysoja.11G031809.1
	Glyma.13G354800.1		Glysoja.11G031809.2
	Glyma.13G365000.1		Glysoja.11G031809.3
	Glyma.14G018600.1		Glysoja.11G031810.1
	Glyma.14G018600.2		Glysoja.11G031810.2
	Glyma.14G058900.1		Glysoja.11G032602.1
	Glyma.14G058900.2		Glysoja.11G032602.2
	Glyma.14G130400.2		Glysoja.11G032602.4
	Glyma.15G003500.1		Glysoja.11G032750.1
	Glyma.15G010800.2		Glysoja.11G032855.1
	Glyma.15G010800.3		Glysoja.12G033648.1
	Glyma.15G010800.4		Glysoja.12G033648.2
	Glyma.15G019400.1		Glysoja.12G033751.1
	Glyma.15G046500.1		Glysoja.12G033809.1
	Glyma.15G053800.1		Glysoja.12G034127.1
	Glyma.15G057900.1		Glysoja.12G034127.2
	Glyma.15G057900.2		Glysoja.12G034247.1
	Glyma.15G057900.3		Glysoja.12G034507.1
	Glyma.15G058000.1		Glysoja.12G034507.2
	Glyma.15G058000.2		Glysoja.12G034507.3
	Glyma.15G063400.1		Glysoja.12G034649.1
	Glyma.15G063400.2		Glysoja.12G034649.2
	Glyma.15G079700.1		Glysoja.12G035115.2
	Glyma.15G084400.1		Glysoja.13G035828.1
	Glyma.15G090300.1		Glysoja.13G035828.2
	Glyma.15G090300.2		Glysoja.13G035828.3
	Glyma.15G121200.1		Glysoja.13G035828.4
	Glyma.15G124100.1		Glysoja.13G036765.1
	Glyma.15G149200.1		Glysoja.13G036765.2
	Glyma.15G149200.2		Glysoja.13G036765.3
	Glyma.15G161100.2		Glysoja.13G036765.4
	Glyma.15G181500.1		Glysoja.13G036765.5
	Glyma.15G181500.2		Glysoja.13G036765.6
	Glyma.15G181500.3		Glysoja.14G037417.4
	Glyma.15G181500.4		Glysoja.14G037430.1
	Glyma.15G181500.5		Glysoja.14G037823.1
	Glyma.15G181500.6		Glysoja.14G037823.2
	Glyma.15G203700.1		Glysoja.14G038355.1
	Glyma.15G228800.1		Glysoja.14G038669.4
	Glyma.15G228900.1		Glysoja.15G039572.1
	Glyma.15G228900.2		Glysoja.15G039726.1
	Glyma.16G015000.1		Glysoja.15G040058.1
	Glyma.16G016800.1		Glysoja.15G040094.1
	Glyma.16G039200.1		Glysoja.15G040094.2
	Glyma.16G042800.1		Glysoja.15G040094.3
	Glyma.16G042800.2		Glysoja.15G040095.1
	Glyma.16G046600.1		Glysoja.15G040095.2
	Glyma.16G169100.1		Glysoja.15G040143.1
	Glyma.16G171900.1		Glysoja.15G040143.2
	Glyma.16G208000.1		Glysoja.15G040143.3
	Glyma.16G210600.2		Glysoja.15G040143.4
	Glyma.17G014200.1		Glysoja.15G040200.1
	Glyma.17G014400.1		Glysoja.15G040401.5
	Glyma.17G017000.1		Glysoja.15G040695.1
	Glyma.17G058900.1		Glysoja.15G040695.2
	Glyma.17G061200.1		Glysoja.15G040695.3
	Glyma.17G152800.1		Glysoja.15G040725.1
	Glyma.17G180100.1		Glysoja.15G040977.1
	Glyma.17G180100.2		Glysoja.15G040977.2
	Glyma.17G196400.1		Glysoja.15G041528.1
	Glyma.17G210300.1		Glysoja.15G041590.1
	Glyma.17G227100.1		Glysoja.15G041811.1
	Glyma.17G227100.2		Glysoja.15G041812.1
	Glyma.17G244200.1		Glysoja.15G041812.2
	Glyma.17G250500.1		Glysoja.16G042307.1
	Glyma.17G250500.2		Glysoja.16G042307.2
	Glyma.17G256100.1		Glysoja.16G042307.3
	Glyma.18G001000.1		Glysoja.16G042307.4
	Glyma.18G108100.1		Glysoja.16G042420.1
	Glyma.18G121600.1		Glysoja.16G042420.2
	Glyma.19G000100.1		Glysoja.16G042420.3
	Glyma.19G003300.1		Glysoja.16G042420.4
	Glyma.19G003300.2		Glysoja.16G042500.1
	Glyma.19G003300.3		Glysoja.16G042500.2
	Glyma.19G003300.4		Glysoja.16G042691.1
	Glyma.19G003300.5		Glysoja.16G042731.5
	Glyma.19G110700.1		Glysoja.16G043182.1
	Glyma.19G126300.1		Glysoja.16G043293.2
	Glyma.19G233000.1		Glysoja.16G043293.4
	Glyma.19G233000.2		Glysoja.16G043441.1
	Glyma.19G249800.1		Glysoja.17G044590.1
	Glyma.19G251400.1		Glysoja.17G044592.1
	Glyma.20G054500.1		Glysoja.17G044629.1
	Glyma.20G054500.2		Glysoja.17G045026.1
	Glyma.20G093000.1		Glysoja.17G045026.2
	Glyma.20G217600.1		Glysoja.17G045048.1
	Glyma.20G233200.1		Glysoja.17G045048.2
	Glyma.20G233200.2		Glysoja.17G045048.3
	Glyma.U000500.1		Glysoja.17G045048.4
	Glyma.U000800.1		Glysoja.17G045154.3
	Glyma.U022900.1		Glysoja.17G045154.6
	Glyma.U029000.6		Glysoja.17G045928.1
MIR166m-3p	Glyma.01G060700.1		Glysoja.17G045928.2
	Glyma.01G166400.1		Glysoja.17G046168.1
	Glyma.01G177500.1		Glysoja.17G046168.2
	Glyma.01G200800.1		Glysoja.17G046214.1
	Glyma.01G200800.2		Glysoja.17G046214.2
	Glyma.02G121600.1		Glysoja.17G046214.3
	Glyma.02G140300.1		Glysoja.17G046214.4
	Glyma.03G066200.1		Glysoja.17G046254.1
	Glyma.03G130000.1		Glysoja.17G046359.1
	Glyma.03G216400.1		Glysoja.17G046399.1
	Glyma.04G008000.1		Glysoja.17G046543.1
	Glyma.04G056600.1		Glysoja.17G046726.1
	Glyma.04G056600.2		Glysoja.17G046726.2
	Glyma.04G074000.1		Glysoja.17G046906.1
	Glyma.04G079000.1		Glysoja.17G046906.2
	Glyma.04G085000.1		Glysoja.17G046970.1
	Glyma.04G152200.1		Glysoja.17G047005.1
	Glyma.04G152200.2		Glysoja.17G047005.2
	Glyma.04G152200.3		Glysoja.17G047005.3
	Glyma.04G152200.4		Glysoja.17G047005.4
	Glyma.04G152200.5		Glysoja.18G047170.1
	Glyma.04G152200.6		Glysoja.18G047293.2
	Glyma.04G152200.7		Glysoja.18G047293.3
	Glyma.04G165900.1		Glysoja.18G047422.1
	Glyma.04G165900.2		Glysoja.18G048128.1
	Glyma.04G165900.3		Glysoja.18G048267.1
	Glyma.04G218900.1		Glysoja.19G050066.1
	Glyma.04G235700.1		Glysoja.19G050066.2
	Glyma.04G235700.2		Glysoja.19G050066.3
	Glyma.04G235700.3		Glysoja.19G050066.4
	Glyma.05G002600.2		Glysoja.19G050066.5
	Glyma.05G002600.3		Glysoja.19G050066.6
	Glyma.05G070200.1		Glysoja.19G050775.1
	Glyma.05G070200.2		Glysoja.19G050841.1
	Glyma.05G101500.1		Glysoja.19G050930.1
	Glyma.05G107600.1		Glysoja.19G050930.2
	Glyma.05G107600.2		Glysoja.19G050930.3
	Glyma.05G107600.3		Glysoja.19G051009.1
	Glyma.05G107600.4		Glysoja.19G051009.2
	Glyma.05G111000.1		Glysoja.19G051172.1
	Glyma.05G151600.1		Glysoja.19G051609.1
	Glyma.05G162300.1		Glysoja.19G051746.1
	Glyma.05G162300.2		Glysoja.19G051746.2
	Glyma.05G162300.3		Glysoja.19G051746.3
	Glyma.05G162300.4		Glysoja.19G052211.1
	Glyma.05G166400.1		Glysoja.19G052388.1
	Glyma.05G166400.2		Glysoja.19G052388.2
	Glyma.06G019300.1		Glysoja.19G052388.3
	Glyma.06G075100.1		Glysoja.19G052388.4
	Glyma.06G075100.2		Glysoja.19G052565.1
	Glyma.06G086600.1		Glysoja.19G052565.2
	Glyma.06G106800.1		Glysoja.20G052900.1
	Glyma.06G106800.2		Glysoja.20G052958.1
	Glyma.06G108500.1		Glysoja.20G053219.1
	Glyma.06G108500.2		Glysoja.20G053219.2
	Glyma.06G108500.3		Glysoja.20G053219.3
	Glyma.06G108500.4		Glysoja.20G053219.4
	Glyma.06G108500.5		Glysoja.20G053219.5
	Glyma.06G108500.6		Glysoja.20G053307.1
	Glyma.06G108500.7		Glysoja.20G053707.1
	Glyma.06G210800.1		Glysoja.20G053739.2
	Glyma.06G221400.1		Glysoja.20G053965.3
	Glyma.06G239300.1		Glysoja.20G054503.1
	Glyma.06G276200.1		Glysoja.20G054517.1
	Glyma.07G016500.1		Glysoja.20G054781.4
	Glyma.07G016700.1		Glysoja.20G054996.1
	Glyma.07G016700.2		Glysoja.U055186.1
	Glyma.07G038300.1		Glysoja.U055186.2
	Glyma.07G052000.1		Glysoja.U055186.3
	Glyma.07G113800.1		Glysoja.U055186.4
	Glyma.07G122000.8		Glysoja.U055186.5
	Glyma.07G135500.1		Glysoja.U055186.6
	Glyma.07G149900.1		Glysoja.U055186.7
	Glyma.07G214100.1		Glysoja.U055372.1
	Glyma.07G218100.1	MIR166m-3p	Glysoja.01G000720.1
	Glyma.08G033800.2		Glysoja.01G001243.1
	Glyma.08G033800.3		Glysoja.01G001761.1
	Glyma.08G045400.1		Glysoja.01G001870.1
	Glyma.08G105800.2		Glysoja.01G001870.2
	Glyma.08G124400.1		Glysoja.01G002102.1
	Glyma.08G124400.2		Glysoja.01G002102.2
	Glyma.08G128500.1		Glysoja.01G002102.3
	Glyma.08G128500.2		Glysoja.01G002102.4
	Glyma.08G188000.1		Glysoja.02G003695.1
	Glyma.08G201900.1		Glysoja.02G003695.2
	Glyma.08G201900.2		Glysoja.02G004811.1
	Glyma.08G202000.1		Glysoja.02G004811.2
	Glyma.08G202000.2		Glysoja.02G004811.3
	Glyma.08G202000.3		Glysoja.02G004811.5
	Glyma.08G202000.4		Glysoja.02G004811.6
	Glyma.08G202000.5		Glysoja.02G005342.1
	Glyma.08G202000.6		Glysoja.02G005342.2
	Glyma.08G244900.10		Glysoja.03G006495.1
	Glyma.08G244900.11		Glysoja.03G007029.1
	Glyma.08G244900.4		Glysoja.03G007144.1
	Glyma.08G244900.5		Glysoja.03G007405.1
	Glyma.08G244900.6		Glysoja.03G007851.1
	Glyma.08G244900.7		Glysoja.03G007851.3
	Glyma.08G244900.8		Glysoja.04G009051.1
	Glyma.08G244900.9		Glysoja.04G009157.1
	Glyma.08G249900.1		Glysoja.04G009157.2
	Glyma.08G249900.2		Glysoja.04G009157.3
	Glyma.08G292700.3		Glysoja.04G009157.4
	Glyma.08G292700.4		Glysoja.04G009201.1
	Glyma.08G346500.1		Glysoja.04G009496.1
	Glyma.09G023600.1		Glysoja.04G009956.1
	Glyma.09G023600.2		Glysoja.04G009956.2
	Glyma.09G081400.1		Glysoja.04G010165.1
	Glyma.09G081600.1		Glysoja.04G010165.2
	Glyma.09G081600.2		Glysoja.04G010165.3
	Glyma.09G214100.1		Glysoja.04G010359.1
	Glyma.10G081500.1		Glysoja.04G010359.2
	Glyma.10G158800.1		Glysoja.04G010465.1
	Glyma.10G158800.2		Glysoja.04G010624.1
	Glyma.10G158800.3		Glysoja.05G011523.1
	Glyma.10G158800.4		Glysoja.05G011523.2
	Glyma.10G158800.5		Glysoja.05G011523.3
	Glyma.10G158800.7		Glysoja.05G011523.4
	Glyma.10G158800.8		Glysoja.05G011862.1
	Glyma.10G189500.1		Glysoja.05G012374.1
	Glyma.10G189500.2		Glysoja.05G012477.1
	Glyma.10G189500.3		Glysoja.05G012477.2
	Glyma.10G197500.1		Glysoja.05G012520.1
	Glyma.11G023700.1		Glysoja.05G013129.1
	Glyma.11G026100.1		Glysoja.05G013129.2
	Glyma.11G026600.2		Glysoja.06G013419.1
	Glyma.11G041300.1		Glysoja.06G013487.1
	Glyma.11G064800.1		Glysoja.06G013487.2
	Glyma.11G095600.1		Glysoja.06G013487.3
	Glyma.11G103300.1		Glysoja.06G013487.4
	Glyma.11G145800.1		Glysoja.06G013487.5
	Glyma.11G170900.2		Glysoja.06G014028.1
	Glyma.11G170900.3		Glysoja.06G014140.1
	Glyma.11G186600.2		Glysoja.06G014338.1
	Glyma.11G186600.3		Glysoja.06G014338.2
	Glyma.12G009900.1		Glysoja.06G014338.3
	Glyma.12G016300.1		Glysoja.06G014354.1
	Glyma.12G016300.3		Glysoja.06G014354.2
	Glyma.12G021700.1		Glysoja.06G014354.3
	Glyma.12G028200.1		Glysoja.06G015332.1
	Glyma.12G028200.2		Glysoja.06G016001.1
	Glyma.12G028200.3		Glysoja.06G016001.2
	Glyma.12G075500.1		Glysoja.06G016001.3
	Glyma.12G075800.1		Glysoja.06G016001.4
	Glyma.12G152400.1		Glysoja.07G016612.1
	Glyma.12G160800.1		Glysoja.07G016612.2
	Glyma.12G170100.1		Glysoja.07G016612.3
	Glyma.12G187900.1		Glysoja.07G016612.4
	Glyma.13G011500.1		Glysoja.07G016612.5
	Glyma.13G011700.1		Glysoja.07G016865.1
	Glyma.13G012400.1		Glysoja.07G016865.2
	Glyma.13G012900.1		Glysoja.07G016910.1
	Glyma.13G013200.1		Glysoja.07G017378.1
	Glyma.13G013300.1		Glysoja.07G017563.1
	Glyma.13G013400.1		Glysoja.07G017635.1
	Glyma.13G013500.1		Glysoja.07G017910.1
	Glyma.13G014000.1		Glysoja.07G018255.1
	Glyma.13G014300.1		Glysoja.07G018255.2
	Glyma.13G014400.1		Glysoja.07G018583.1
	Glyma.13G014500.1		Glysoja.07G018619.1
	Glyma.13G014800.1		Glysoja.07G018619.2
	Glyma.13G014900.1		Glysoja.07G018619.3
	Glyma.13G015000.1		Glysoja.07G018619.4
	Glyma.13G015100.1		Glysoja.07G018619.5
	Glyma.13G015200.1		Glysoja.08G019548.1
	Glyma.13G015300.1		Glysoja.08G019548.10
	Glyma.13G015500.1		Glysoja.08G019548.11
	Glyma.13G015700.1		Glysoja.08G019548.2
	Glyma.13G015800.1		Glysoja.08G019548.3
	Glyma.13G015900.1		Glysoja.08G019548.4
	Glyma.13G016000.1		Glysoja.08G019548.5
	Glyma.13G016200.1		Glysoja.08G019548.6
	Glyma.13G016400.1		Glysoja.08G019548.7
	Glyma.13G016500.1		Glysoja.08G019548.8
	Glyma.13G016600.1		Glysoja.08G019548.9
	Glyma.13G016800.1		Glysoja.08G019619.1
	Glyma.13G016900.1		Glysoja.08G019827.1
	Glyma.13G017000.1		Glysoja.08G019827.2
	Glyma.13G017100.1		Glysoja.08G020209.1
	Glyma.13G017200.1		Glysoja.08G020209.2
	Glyma.13G017400.1		Glysoja.08G020367.1
	Glyma.13G017500.1		Glysoja.08G020367.2
	Glyma.13G017600.1		Glysoja.08G020367.3
	Glyma.13G017700.1		Glysoja.08G020406.1
	Glyma.13G017800.1		Glysoja.08G020406.2
	Glyma.13G017900.1		Glysoja.08G020406.3
	Glyma.13G018000.1		Glysoja.08G020406.4
	Glyma.13G018200.1		Glysoja.08G020925.3
	Glyma.13G018300.1		Glysoja.08G020977.1
	Glyma.13G018400.1		Glysoja.08G020977.2
	Glyma.13G018500.1		Glysoja.08G020977.3
	Glyma.13G018600.1		Glysoja.08G021110.1
	Glyma.13G018700.1		Glysoja.08G021110.2
	Glyma.13G018800.1		Glysoja.08G021110.3
	Glyma.13G018900.1		Glysoja.08G021110.4
	Glyma.13G019000.1		Glysoja.08G021110.5
	Glyma.13G019100.1		Glysoja.08G021110.6
	Glyma.13G019200.1		Glysoja.08G021336.2
	Glyma.13G019300.1		Glysoja.08G021512.4
	Glyma.13G019400.1		Glysoja.08G021512.5
	Glyma.13G019600.1		Glysoja.08G021512.6
	Glyma.13G019700.1		Glysoja.08G021560.1
	Glyma.13G019800.1		Glysoja.08G021928.3
	Glyma.13G020000.1		Glysoja.08G022036.10
	Glyma.13G020100.1		Glysoja.08G022036.2
	Glyma.13G020200.1		Glysoja.08G022036.3
	Glyma.13G020400.1		Glysoja.08G022036.4
	Glyma.13G020500.1		Glysoja.08G022036.6
	Glyma.13G020600.1		Glysoja.08G022036.7
	Glyma.13G020700.1		Glysoja.08G022036.9
	Glyma.13G020900.1		Glysoja.09G022973.1
	Glyma.13G021300.1		Glysoja.09G022973.2
	Glyma.13G021400.1		Glysoja.09G023198.2
	Glyma.13G021500.1		Glysoja.09G023328.1
	Glyma.13G022000.1		Glysoja.09G024865.1
	Glyma.13G022200.1		Glysoja.09G024991.1
	Glyma.13G022400.1		Glysoja.10G026298.1
	Glyma.13G022500.1		Glysoja.10G026373.1
	Glyma.13G022700.1		Glysoja.10G027030.1
	Glyma.13G022800.1		Glysoja.10G027030.2
	Glyma.13G022900.1		Glysoja.10G027094.1
	Glyma.13G023000.1		Glysoja.10G027219.1
	Glyma.13G023100.1		Glysoja.10G027219.2
	Glyma.13G023400.1		Glysoja.10G027219.3
	Glyma.13G023500.1		Glysoja.10G027219.4
	Glyma.13G023600.1		Glysoja.10G027219.5
	Glyma.13G023700.1		Glysoja.10G027503.1
	Glyma.13G023800.1		Glysoja.10G027503.2
	Glyma.13G051100.1		Glysoja.10G027579.1
	Glyma.13G051100.2		Glysoja.10G027904.1
	Glyma.13G053000.1		Glysoja.11G028772.1
	Glyma.13G086200.2		Glysoja.11G028772.2
	Glyma.13G120700.1		Glysoja.11G028793.1
	Glyma.13G249300.1		Glysoja.11G028944.1
	Glyma.13G249300.2		Glysoja.11G028944.10
	Glyma.13G249300.3		Glysoja.11G028944.11
	Glyma.13G283100.1		Glysoja.11G028944.2
	Glyma.13G331600.1		Glysoja.11G028944.3
	Glyma.14G073700.1		Glysoja.11G028944.4
	Glyma.14G131100.1		Glysoja.11G028944.5
	Glyma.14G131300.1		Glysoja.11G028944.6
	Glyma.14G168500.2		Glysoja.11G028944.7
	Glyma.14G168500.3		Glysoja.11G028944.8
	Glyma.14G168500.4		Glysoja.11G028944.9
	Glyma.14G168500.5		Glysoja.11G029173.1
	Glyma.14G168500.6		Glysoja.11G029545.1
	Glyma.15G010400.1		Glysoja.11G030284.1
	Glyma.15G010400.2		Glysoja.11G030284.2
	Glyma.15G010400.3		Glysoja.11G031596.1
	Glyma.15G129700.1		Glysoja.11G031596.3
	Glyma.15G136200.1		Glysoja.11G031733.1
	Glyma.15G140800.1		Glysoja.11G032056.1
	Glyma.15G140800.2		Glysoja.11G032524.1
	Glyma.15G240000.1		Glysoja.11G032734.5
	Glyma.15G240000.2		Glysoja.12G033029.1
	Glyma.16G010400.1		Glysoja.12G033089.1
	Glyma.16G010400.2		Glysoja.12G033144.1
	Glyma.16G127900.2		Glysoja.12G033144.2
	Glyma.17G059800.1		Glysoja.12G033208.1
	Glyma.17G068100.1		Glysoja.12G033661.1
	Glyma.17G202500.1		Glysoja.12G033664.1
	Glyma.17G251300.1		Glysoja.12G034480.1
	Glyma.18G106500.1		Glysoja.12G034585.1
	Glyma.18G130700.1		Glysoja.12G034585.2
	Glyma.18G130700.2		Glysoja.12G034671.1
	Glyma.18G200800.1		Glysoja.12G034671.2
	Glyma.18G204800.1		Glysoja.12G034671.3
	Glyma.18G272200.1		Glysoja.12G034671.4
	Glyma.18G287000.1		Glysoja.13G035501.1
	Glyma.19G033800.1		Glysoja.13G035781.1
	Glyma.19G037400.1		Glysoja.13G035781.2
	Glyma.19G037400.2		Glysoja.13G035801.1
	Glyma.19G037400.3		Glysoja.13G036123.1
	Glyma.19G037400.4		Glysoja.13G036123.2
	Glyma.19G127800.1		Glysoja.13G036467.1
	Glyma.19G127800.2		Glysoja.14G037967.1
	Glyma.19G127800.3		Glysoja.14G038520.1
	Glyma.19G132300.1		Glysoja.14G038520.2
	Glyma.19G132300.2		Glysoja.14G038523.1
	Glyma.19G132300.3		Glysoja.14G038523.2
	Glyma.19G212900.1		Glysoja.14G038876.1
	Glyma.20G014500.1		Glysoja.14G038973.1
	Glyma.20G070700.2		Glysoja.14G039270.2
	Glyma.20G071900.1		Glysoja.14G039270.3
	Glyma.20G162500.2		Glysoja.15G039638.1
	Glyma.U023400.1		Glysoja.15G039638.2
			Glysoja.15G039638.3
			Glysoja.15G039638.4
			Glysoja.15G039638.5
			Glysoja.15G039702.1
			Glysoja.15G039702.2
			Glysoja.15G039702.3
			Glysoja.15G040503.1
			Glysoja.15G040779.1
			Glysoja.15G040779.2
			Glysoja.15G040779.3
			Glysoja.15G040840.1
			Glysoja.15G040840.3
			Glysoja.15G040894.1
			Glysoja.15G040894.3
			Glysoja.15G041916.1
			Glysoja.16G042373.1
			Glysoja.16G042373.2
			Glysoja.16G042755.4
			Glysoja.16G043208.1
			Glysoja.17G045034.1
			Glysoja.17G045034.2
			Glysoja.17G045034.3
			Glysoja.17G045034.4
			Glysoja.17G045034.5
			Glysoja.17G045034.6
			Glysoja.17G045034.7
			Glysoja.17G045034.8
			Glysoja.17G045116.1
			Glysoja.17G045175.1
			Glysoja.17G045627.5
			Glysoja.17G045627.6
			Glysoja.17G046461.1
			Glysoja.17G046977.1
			Glysoja.18G047241.7
			Glysoja.18G047996.1
			Glysoja.18G048111.1
			Glysoja.18G048337.1
			Glysoja.18G048337.2
			Glysoja.18G048354.1
			Glysoja.18G048354.10
			Glysoja.18G048354.11
			Glysoja.18G048354.2
			Glysoja.18G048354.4
			Glysoja.18G048354.5
			Glysoja.18G048354.7
			Glysoja.18G048354.8
			Glysoja.18G048354.9
			Glysoja.18G049082.1
			Glysoja.18G049756.1
			Glysoja.18G049892.1
			Glysoja.19G050371.1
			Glysoja.19G050411.2
			Glysoja.19G050411.3
			Glysoja.19G050411.4
			Glysoja.19G050411.6
			Glysoja.19G050796.1
			Glysoja.19G051342.1
			Glysoja.19G051342.2
			Glysoja.19G051389.1
			Glysoja.19G051768.1
			Glysoja.19G051768.2
			Glysoja.19G051772.3
			Glysoja.19G052190.1
			Glysoja.20G052834.1
			Glysoja.20G053402.2
			Glysoja.20G053446.1
			Glysoja.20G053503.1
			Glysoja.20G053670.1
			Glysoja.20G053670.2
			Glysoja.U055263.1

## Sheet: Table 6
MIR166m-5p targets in C08
miRNA	Target
gma-MIR166m-5p	Glyma.15G181500.4	3-oxoacyl-[acyl-carrier-protein] synthase II, chloroplastic isoform X2 [Glycine max]
gma-MIR166m-5p	Glyma.15G181500.3
gma-MIR166m-5p	Glyma.15G181500.2
gma-MIR166m-5p	Glyma.15G181500.6
gma-MIR166m-5p	Glyma.15G181500.1
gma-MIR166m-5p	Glyma.15G181500.5
gma-MIR166m-5p	Glyma.08G025500.2	beta-amylase 1, chloroplastic [Glycine max]
gma-MIR166m-5p	Glyma.08G025500.1
gma-MIR166m-5p	Glyma.13G333700.1	small RNA-binding protein 11, chloroplastic isoform X2 [Glycine max]
gma-MIR166m-5p	Glyma.15G203700.1	SOS2-like protein kinase [Glycine max]
gma-MIR166m-5p	Glyma.04G063600.1	GSK3 kinase BIN2-like protein [Glycine max]
gma-MIR166m-5p	Glyma.13G228500.1	CBL-interacting protein kinase 5 [Glycine max]
MIR166m-3p targets in C08
miRNA	Target
gma-MIR166m-3p	Glyma.12G160800.1	TPR repeat-containing thioredoxin TTL1 [Glycine max]
gma-MIR166m-3p	Glyma.20G070700.2	calcium-dependent protein kinase 1 [Glycine max]
gma-MIR166m-3p	Glyma.01G177500.1	homeobox-leucine zipper protein ATHB-40 [Glycine max]
MIR166m-5p targets in W05
miRNA	Target
gma-MIR166m-5p	Glysoja.15G041590.1	CBL-interacting serine/threonine-protein kinase 6-like [Glycine soja]
gma-MIR166m-5p	Glysoja.08G019424.1	beta-amylase 1, chloroplastic-like [Glycine soja]
gma-MIR166m-5p	Glysoja.02G005273.6	CBL-interacting serine/threonine-protein kinase 3-like [Glycine soja]
gma-MIR166m-5p	Glysoja.02G005273.4
MIR166m-3p targets in W05
miRNA	Target
gma-MIR166m-3p	Glysoja.12G034585.2	TPR repeat-containing thioredoxin TTL1-like [Glycine soja]
gma-MIR166m-3p	Glysoja.12G034585.1
gma-MIR166m-3p	Glysoja.20G053402.2	calcium-dependent protein kinase 1-like [Glycine soja]
gma-MIR166m-3p	Glysoja.01G001870.2	homeobox-leucine zipper protein ATHB-40-like [Glycine soja]
gma-MIR166m-3p	Glysoja.01G001870.1
MIR394a-3p target in C08
miRNA	Target
gma-miR394a-3p	Glyma.14G004300.1	nudix hydrolase 2 isoform X1 [Glycine max]
MIR394a-3p targets in W05
miRNA	Target
gma-miR394a-3p	Glysoja.14G037287.1	nudix hydrolase 2-like isoform X1 [Glycine soja]
gma-miR394a-3p	Glysoja.05G012789.1	NAC domain-containing protein 2-like [Glycine soja]
gma-miR394a-3p	Glysoja.05G012789.2
gma-miR394a-3p	Glysoja.20G052997.3	integrin-linked protein kinase 1-like [Glycine soja]
gma-miR394a-3p	Glysoja.20G052997.2
gma-miR394a-3p	Glysoja.20G052997.1
MIR166i-5p target in W05
miRNA	Target
gma-miR166i-5p	Glysoja.02G005273.4	CBL-interacting serine/threonine-protein kinase 3-like [Glycine soja]
gma-miR166i-5p	Glysoja.02G005273.6

## Sheet: Table 7
Name	Sequence
miR394a	TGAAGCTCCATCACATATTAAATACCTACCGCTGCCAAGTCCCAACCCATCACACCCTCAGCTTCTTTCTTATTCACTCCTCCACACTATCTATCTTCTTTGGCCTTGATCGATTTTTGTCTTCATGATCATGAGGGTTTAGCAAAGTGTTGCTAACAGAGTTTATTGGCATTCTGTCCACCTCCACTTCCTACTCTCTCTCTCTCTCTCTCTACCCATGAATATGGAGGTGGGCATACTGTCAACTGAGCTCTGTTGGCTACACTTTGTAAAGCCTTCATGATATATATTTACTATTCATTTCTCAACAATTAAAAGAAAGAGCCACCACAGCGACTTCCCTAAACCAATATTTTTACGTTTCTATACTAACTCGCAATTCTTGTGATCGATGCTTAT…
miR166i	CGGCCAAATGAAAGAAGAAGAAGAAGAAGAAAGAATCTCTTCTGAAACTTACGTATATAATAAGGAACCATGAAAAAATAATGCATGGCCATATCAAGAACTTTAGCCATCTGTCTCTCTCTCTCTCTCATGTTCTCTTTTTTCTCTTCCCTACCTTCCCACCCTTCCCCTGTCTGCCATATATACATAAAAAGTTGAGGGGAATGTCGTCTGGTTCGAGACCATTCATGCAAGTAGTCTCAGACATGACTCTTCTGAGTGATTTCGGACCAGGCTTCATTCCCCTCAGCAACCAAGCAGACACTATTTTCTTCCTTTAGTACATACACAATTAACACAATCTTTTCTTTAAGCATTCTCCTTGTGATGTTGTGCTCTTGAACAAGTCCTCAGGCAATT…
miR166m	TGTAAATTTAAGCCGTATACTTCATTCCCCTCAAAAGTACTTCCTTCATTTGTTTATACTTCAAACTTCAAACCACAGGATCATAGGTGTAGCTACGTACCTAGCTAGGTTCTCTCTTTATTTTGAAGGATCTCTCTACACACACATGTCATGGGTGTGGTTCAGAACTTGAGATGTTTCGTTGCAAAGGTGAGGTTGAGAGGAATGTTGTCTGGCTCGAGGTCATGGAGGAGGAGGAGAGTATTGAGATGAGTGAAAGTTTCCAATGGAAATTTACCCTCTTAACACAAAAAAAAAAATTGATTCGCGGACCAGGCTTCATTCCCCACACCCAACTTTTTTTTTTATTCCTTTCAGTTTCTTTCTCTCCGTTTTCATATCTTTCTTACATGCCCTTAT…
Gmax_MSTRG.18616.1	GTTTGCATTCCTCCTTTAGCCGCAACCCATATTCTAAGCTTCCTTTCTCCTACTGTTCTGTGTCGGGCCAGCAAAACTGTTGCGGGTATCTTTGCCTCTGAAGGAAAGTTGTGCCTATTATTATGGCTTATTGCTTTAGTGGCGTAGATCCCCACAACAGTTATGCTTGCACTGCCTTTTGTCTCCGAGACTAACAAATTTGATTGTATGTTCTCTTGTTGCTAAACTTTTGATTTTGACCCGAACTGCATGAGGCATGAAAGTTTCATAGTGGTTCAACCACAGTAAAATAGGATGGTCAGTTTATTTCTGGGTTTTATAAGAATTTTTAGATCTGTCTTGATTACTGGACCATTGGATGAACACCCTGTTGGTGTTGAAAAAGTAGCTTCAGCCTTC…
Gmax_MSTRG.35921.1	AAGATGATAGAGTGGAAGGTGTAGTGTACTGTTCATTTCAAAGGGAAGCGTATTCTTCACCCCAAATCCCGCTCAGATTCTCTATTTCTACACGTTAGCATTTAAAAAATTTCCCTCCCAAAAGTTTTGATTTCGCTCACTGAACGGATCCCCCATCCCCATCTTTGAAATTTTCACCTCTCTCGTGTGATGGAGAAGTAGGATGAAGAGGGGGCTGATGATGTACCAAACATTACAGCAGTGGTCGGAGTGCCTCGGTTACCACTCTCAGACTCGAAGATTAGGACCACTCCTTTGATTCCACCAACAATTACAATCATTGATTTTCCCTTCTCCGGTGCGTCCAAATCCCCCACCATCAAGATCAGAAAGATAAGGATTACGGATAAGTGGTTTTTA…
Glyma.12G160800	AACTTTTGACCTTGTACTGCTTCTGATGTATACTGCATTTCTATCCTGCCACCTGAACATGCCGCAAAACTCTCCACATTTCATCCAGTCTTATGTTCCCTCACAAAATGGTCTCTTGATACCTGTGGCATATTCAGAAACCACATAATAATCTTGTTAGCAGCCAGTGCTAGTGGAACCAGGAAATAGTCTAGTTACTTTTGCAGTTGTTATTTATTCATTCATTTCTAATTGCTTTCTGGTTCCATGTTCCTCCAACTTTCCCTTTGTCAGTTTTCTTTTCTCTTCTCCTTTTCAGTTCATGTAGACCAGCTGTTCTTGTATCCCCAATTTCCTTGTGGGTGAAAAAAAGGGAGATTTTTATGTATGTACAATTGATTAAATTGTCAGTTTATATTT…
Glyma.13G333700	CCTGGAGGAGACAGTGCCTTATATACAGTGGTTACATTCATCAGGTGTAGAGTAAAACTTGATCAATCAGTGTAATAACCCAGCTAGGCAATATTTTTTTTTGCTCAAGGCTCCTCGGTTTCACATTCTTCAATCTTCTAACAAGTGGCATACATTGTGAGAATACCAGTATCCAATTGAGACAGTGATGCAAAAGATTTGCACGACTGGATTCTGTGTTGCTTTAGCATTTGAAAATTGAAGTTATTGTCTAAAAACAAATTATCACATACGTTACTTTTAAAGATACTTGCATAAAGCAGAATAATACTACTTGTATTCGATAAGGTAAA
Glyma.14G004300	ATGGAAGGTGAAAGGATTGAATTGCTCAGTGGAGTTGAGGATCATCATGGAGGAGTCGTTGTAGACGTCCAAGACCCTATGGATTCTACGCTCTTCTCTTCTATATTGCAAGCTTCAATCTACAAGTGGAGCCAACAGGGCAAGAAGGGGGTCTGGATCAAGTTGCCCATACAACATTCAAATCTTGTTGATCCTGCAGTCAAGGCTGGATTTAGGTACCACCATGCTGAGCCAGATTACTTGATGCTTGTACGTTGGATTCCAGATACTCCTGATACCCTTCCTGCAAATGCTTCACATCGAGTCGGTGTTGGTGCTTTTGTCATCAACAACAACAAAGAGGTGCTTGTGGTTCAGGAGACAGGTGGCAAATTCAGAGGTACAGGTGTATGGAAGATG…
Glyma.15G181500	AATAACCAGACAATGTATTGGATACTCACACTACTCCTTTGGTTGAACAAAAATGATTATAGGGGGGATTGCTTTCTTGGATGATCACTTATGTTCAAAAACATTGAAGTAATCCTCTAGAATCAATATTTCTAGACTTGTTTGTTCAAGGTTTTAGTGTCTATATAGTCATTGATGAAAAATAACACTTGATGGGACATAGACATTGTTTTATTTCCATGTACGAAATGGCCATATAGTAGACACAACAATTTTAATGCTTAGAGTTAGATAGCATTTTCATTTAAATTTATGCCATTGAATTTAATG
Glyma.20G070700	AAATAAACGAAACGAAGTAGTGGAGCCTGGTCCAAGAGAGACAACACAAACAAAACCAAAGTATACCAAACAAACCAAACCAGAAGGCTTTGTATATCTATCCATCTAAGCCAATCATCAACCTCAACTGACCAG
Glysoja.02G005273	ATCAGGAGAGAAGTAGCTACAATGAAACTAATCAAGCATCCAAATGTTGTTCGATTGTATGAGGTATCTCTCTCTCTCTCTCTGTGGACCACACACGTGCAATGATTTGTCTTTCTCTTTTTTAAATCACTTTTTTCTTTATTTAATTCTTGCCATGAAGTTTTGCTATTTTTAATAGCAGCAGATGGTAGTGGTTTAGTCTAGAACTTTCTTGTCTGTTTCACTAAGAATTCTGCCTAATGCGTACCATTCCAGAAAAAATGCTTAAAGTATCTTGGTAAATATTTAAAGTCATTGGATGATTTGGAAGGTTATTTTAAAAAAAATAATAATAACATTGATTCTGGTATATTTCGATGGGAGGAAAGAATATTAGAGATAAAAGAATATAGATAACAT…
Glysoja.05G012789	AGAGAAAAAGTGGGTCCAGTAGAGCAGAGACTGGTACACATGGTGTCGACTCGAAAAAGACAGAGCCGCTACGATAACAGTCAACGATTTTACCAAAACAGGGAGGGGGCTGTGACGTGAGCAATGACAGTATCAATCCAGTGGGGCATTGAAAAGCTCCCCCTCCACTGAGGCTTTGCCACGTGCTGGCTGCGGTGACCTTTACTGAGGGCTAGGTTCGAAGTTTGGAGGACTTGTCTGCCCTACATAGCACCTTCCTCTACCCACGTGCCTATAAAGCCCAAACTTGACCCTCCCTTCCCAAGTTCCAAGTCGCAAACAAAGTAACACTAGAACTCACAAAGGACAGAAGAAACGCGAATGCCAGGAGAACTCCAATTACCACCCGGGTTCAGATTC…
Glysoja.14G037287	ATGGAAGGTGAAAGGATTGAATTGCTCAGTGGAGTTGAGGATCATCATGGAGGAGTCGTTGTAGACGTCCAAGACCCTATGGATTCTACGCTCTTCTCTTCTATATTGCAAGCTTCAATCTACAAGTGGAGCCAACAGGGCAAGAAGGGGGTCTGGATCAAGTTGCCCATACAACATTCAAATCTTGTTGATCCTGCAGTCAAGGCTGGATTTAGGTACCACCATGCTGAGCCAGATTACTTGATGCTTGTACGTTGGATTCCAGATACTCCTGATACCCTTCCTGCAAATGCTTCACATCGAGTCGGTGTTGGTGCTTTTGTCATCAACAACAACAAAGAGGTGCTTGTGGTTCAGGAGACAGGTGGCAAATTCAGAGGTACAGGTGTATGGAAGATG…
Glysoja.20G052997	ATGAGTTCGGGTAGTAGCAGCAGCCACAGCAGTGAGGAGGAGAAGGAGAAGCAGAGAGTGAGTCGCACGTCGCTGATACTCTGGCACGCGCACCAAAACGACGCCGCAGCTGTGCGGAAGCTCCTCCAGGAGGATCCCTCGCTCGTCAAGGCCAGAGACTACGACAACCGCACGCCGCTCCACGTGGCGTCGCTCCACGGCTGGATCGACGTCGCCACCTGTCTCATCGAGTTCGGCGCCGACGTCAACGCGCAAGATCGCTGGAAAAACACCCCTCTGGCGGATGCGGAGGGAGCTAAGAAGAGTAATGTGATCGAGCTTTTGCAATCGCATGGTGGCTTGTCTTTTGGGCAAAATGGAAGCCATTTCGAGCCGAAGCCGGTGGCGCCGCCGTTGCCA…
Glysoja.20G053402	AAAGTGAATCCGGAGAAGATTCATTTCCAATTTAGTTTTTCTCGTTTCAATACAAAATAAGCGTTGAAAAAGAACAATATATAAAAATGACGAGCCAACATGACATAGAAATAAACGAAACGAAGTAGTGGAGCCTGGTCCAAGAGAGACAACACAAACAAAACCAAAGTATACCAAACAAACCAAACCAGAAGGCTTTGTATATCTATCCATCTAAGCCAATCATCAACCTCAACTGACCAG
